# Supplementary material for: Individual social contact data and population mobility data as early markers of SARS-CoV-2 transmission dynamics during the first wave in Germany—an analysis based on the COVIMOD study
Source: BMC Med. 2021 Oct 14;19:271. doi: 10.1186/s12916-021-02139-6 (PMC8515158; doi:10.1186/s12916-021-02139-6)
Supplement: Supplementary file 5 — Additional file 5. Contact matrices values. This file provides the values of the contact matrices displayed in the additional file 3. [file 12916_2021_2139_MOESM5_ESM.xlsx]

## Sheet: Overview
Individual social contact data and population mobility data as early markers of SARS-CoV-2 transmission dynamics during the first wave in Germany – an analysis based on the COVIMOD study
Additional File 5: Contact matrices values
Damilola Victoria Tomori 1, Nicole Rübsamen 1, Tom Berger 1, Stefan Scholz 2, Jasmin Walde 1, Ian Wittenberg 3, Berit Lange 4,5, Alexander Kuhlmann6,7, Johannes Horn3, Rafael Mikolajczyk 3, Veronika K Jaeger 1*, André Karch 1*
1Institute of Epidemiology and Social Medicine, University of Münster, Münster, Germany
2Immunization Unit, Robert Koch-Institute, Berlin, Germany
3Institute for Medical Epidemiology, Biostatistics and Informatics, University of Halle, Halle, Germany
4Department of Epidemiology, Helmholtz Centre for Infection Research, Braunschweig, Germany
5German Center for Infection Research, Hannover-Braunschweig site, Germany
6Center for Health Economics Research Hannover (CHERH), Leibniz Universität Hannover, Hanover, Germany
7Biomedical Research in End-Stage and Obstructive Lung Disease Hannover (BREATH), German Center for Lung Research (DZL), Hanover, Germany
Corresponding author Veronika K. Jaeger, PhD Institute of Epidemiology and Social Medicine University of Münster Domagkstraße 3 48149 Münster veronika.jaeger@ukmuenster.de *contributed equally as last authors
Column 1, age group of participants (in years)
Column 2, age group of contacts (in years)
Column 3, mean contacts values between participants and contacts
Column 4, Studies (POLYMOD and COVIMOD wave 1 – wave 4) / Contacts settings (home, school, work, transport, others)
Scenario 1
Scenario 1, weighted analysis including group contacts corresponds to Figure 1.6a in the Supplementary File 1
Scenario 2
Scenario 2, unweighted analysis including group contacts corresponds to Figure 2.6a in the Supplementary File 1
Scenario 3
Scenario 3, weighted analysis excluding group contacts corresponds to Figure 3.6a in the Supplementary File 1
Scenario 4
Scenario 4, unweighted analysis excluding group contacts corresponds to Figure 4.6a in the Supplementary File 1

## Sheet: Scenerio 1, all contacts
participant's age	contact's age	contacts values	Studies/Settings
[0,5)	[0,5)	1.5759	POLYMOD, overall
[5,10)	[0,5)	0.724213	POLYMOD, overall
[10,15)	[0,5)	0.382849	POLYMOD, overall
[15,20)	[0,5)	0.68185	POLYMOD, overall
[20,25)	[0,5)	0.740838	POLYMOD, overall
[25,35)	[0,5)	1.79983	POLYMOD, overall
[35,45)	[0,5)	0.957197	POLYMOD, overall
[45,55)	[0,5)	0.704945	POLYMOD, overall
[55,65)	[0,5)	0.36004	POLYMOD, overall
[65,70)	[0,5)	0.280121	POLYMOD, overall
[70,75)	[0,5)	0.0887378	POLYMOD, overall
[75,80)	[0,5)	0.159897	POLYMOD, overall
80+	[0,5)	0.0231624	POLYMOD, overall
[0,5)	[5,10)	0.779014	POLYMOD, overall
[5,10)	[5,10)	1.10897	POLYMOD, overall
[10,15)	[5,10)	0.957693	POLYMOD, overall
[15,20)	[5,10)	1.10327	POLYMOD, overall
[20,25)	[5,10)	1.0526	POLYMOD, overall
[25,35)	[5,10)	1.11645	POLYMOD, overall
[35,45)	[5,10)	0.73345	POLYMOD, overall
[45,55)	[5,10)	0.878262	POLYMOD, overall
[55,65)	[5,10)	0.433559	POLYMOD, overall
[65,70)	[5,10)	0.134335	POLYMOD, overall
[70,75)	[5,10)	0.174324	POLYMOD, overall
[75,80)	[5,10)	0.155693	POLYMOD, overall
80+	[5,10)	0.108471	POLYMOD, overall
[0,5)	[10,15)	0.452285	POLYMOD, overall
[5,10)	[10,15)	1.0518	POLYMOD, overall
[10,15)	[10,15)	3.38507	POLYMOD, overall
[15,20)	[10,15)	1.79129	POLYMOD, overall
[20,25)	[10,15)	0.54559	POLYMOD, overall
[25,35)	[10,15)	1.2376	POLYMOD, overall
[35,45)	[10,15)	1.51378	POLYMOD, overall
[45,55)	[10,15)	1.29805	POLYMOD, overall
[55,65)	[10,15)	0.293164	POLYMOD, overall
[65,70)	[10,15)	0.565398	POLYMOD, overall
[70,75)	[10,15)	0.35113	POLYMOD, overall
[75,80)	[10,15)	0.220738	POLYMOD, overall
80+	[10,15)	0.288938	POLYMOD, overall
[0,5)	[15,20)	0.860214	POLYMOD, overall
[5,10)	[15,20)	1.29395	POLYMOD, overall
[10,15)	[15,20)	1.91293	POLYMOD, overall
[15,20)	[15,20)	4.72446	POLYMOD, overall
[20,25)	[15,20)	2.8488	POLYMOD, overall
[25,35)	[15,20)	1.77782	POLYMOD, overall
[35,45)	[15,20)	1.36691	POLYMOD, overall
[45,55)	[15,20)	3.71	POLYMOD, overall
[55,65)	[15,20)	0.972871	POLYMOD, overall
[65,70)	[15,20)	0.916823	POLYMOD, overall
[70,75)	[15,20)	0.618711	POLYMOD, overall
[75,80)	[15,20)	0.823865	POLYMOD, overall
80+	[15,20)	1.43829	POLYMOD, overall
[0,5)	[20,25)	1.08069	POLYMOD, overall
[5,10)	[20,25)	1.42745	POLYMOD, overall
[10,15)	[20,25)	0.673689	POLYMOD, overall
[15,20)	[20,25)	3.29398	POLYMOD, overall
[20,25)	[20,25)	3.46847	POLYMOD, overall
[25,35)	[20,25)	1.90357	POLYMOD, overall
[35,45)	[20,25)	1.17208	POLYMOD, overall
[45,55)	[20,25)	0.963053	POLYMOD, overall
[55,65)	[20,25)	1.01631	POLYMOD, overall
[65,70)	[20,25)	0.611457	POLYMOD, overall
[70,75)	[20,25)	0.368402	POLYMOD, overall
[75,80)	[20,25)	0.922276	POLYMOD, overall
80+	[20,25)	0.954498	POLYMOD, overall
[0,5)	[25,35)	5.16736	POLYMOD, overall
[5,10)	[25,35)	2.97987	POLYMOD, overall
[10,15)	[25,35)	3.00769	POLYMOD, overall
[15,20)	[25,35)	4.04584	POLYMOD, overall
[20,25)	[25,35)	3.74653	POLYMOD, overall
[25,35)	[25,35)	7.51253	POLYMOD, overall
[35,45)	[25,35)	3.15024	POLYMOD, overall
[45,55)	[25,35)	2.8931	POLYMOD, overall
[55,65)	[25,35)	3.01682	POLYMOD, overall
[65,70)	[25,35)	2.91635	POLYMOD, overall
[70,75)	[25,35)	2.16332	POLYMOD, overall
[75,80)	[25,35)	2.49879	POLYMOD, overall
80+	[25,35)	5.57968	POLYMOD, overall
[0,5)	[35,45)	3.3105	POLYMOD, overall
[5,10)	[35,45)	2.35822	POLYMOD, overall
[10,15)	[35,45)	4.4317	POLYMOD, overall
[15,20)	[35,45)	3.74727	POLYMOD, overall
[20,25)	[35,45)	2.77889	POLYMOD, overall
[25,35)	[35,45)	3.79488	POLYMOD, overall
[35,45)	[35,45)	6.05091	POLYMOD, overall
[45,55)	[35,45)	3.1882	POLYMOD, overall
[55,65)	[35,45)	1.50784	POLYMOD, overall
[65,70)	[35,45)	1.60799	POLYMOD, overall
[70,75)	[35,45)	1.78158	POLYMOD, overall
[75,80)	[35,45)	2.0875	POLYMOD, overall
80+	[35,45)	3.89187	POLYMOD, overall
[0,5)	[45,55)	2.77563	POLYMOD, overall
[5,10)	[45,55)	3.21477	POLYMOD, overall
[10,15)	[45,55)	4.32624	POLYMOD, overall
[15,20)	[45,55)	11.5787	POLYMOD, overall
[20,25)	[45,55)	2.59943	POLYMOD, overall
[25,35)	[45,55)	3.96762	POLYMOD, overall
[35,45)	[45,55)	3.6296	POLYMOD, overall
[45,55)	[45,55)	2.87463	POLYMOD, overall
[55,65)	[45,55)	2.32134	POLYMOD, overall
[65,70)	[45,55)	2.60548	POLYMOD, overall
[70,75)	[45,55)	0.79362	POLYMOD, overall
[75,80)	[45,55)	1.63473	POLYMOD, overall
80+	[45,55)	2.90412	POLYMOD, overall
[0,5)	[55,65)	1.03704	POLYMOD, overall
[5,10)	[55,65)	1.16095	POLYMOD, overall
[10,15)	[55,65)	0.714779	POLYMOD, overall
[15,20)	[55,65)	2.22118	POLYMOD, overall
[20,25)	[55,65)	2.00675	POLYMOD, overall
[25,35)	[55,65)	3.02662	POLYMOD, overall
[35,45)	[55,65)	1.25577	POLYMOD, overall
[45,55)	[55,65)	1.69816	POLYMOD, overall
[55,65)	[55,65)	1.85364	POLYMOD, overall
[65,70)	[55,65)	1.66522	POLYMOD, overall
[70,75)	[55,65)	1.66343	POLYMOD, overall
[75,80)	[55,65)	1.0833	POLYMOD, overall
80+	[55,65)	1.15238	POLYMOD, overall
[0,5)	[65,70)	0.387516	POLYMOD, overall
[5,10)	[65,70)	0.172764	POLYMOD, overall
[10,15)	[65,70)	0.662086	POLYMOD, overall
[15,20)	[65,70)	1.00534	POLYMOD, overall
[20,25)	[65,70)	0.579872	POLYMOD, overall
[25,35)	[65,70)	1.40523	POLYMOD, overall
[35,45)	[65,70)	0.643185	POLYMOD, overall
[45,55)	[65,70)	0.915432	POLYMOD, overall
[55,65)	[65,70)	0.799778	POLYMOD, overall
[65,70)	[65,70)	1.63985	POLYMOD, overall
[70,75)	[65,70)	0.963064	POLYMOD, overall
[75,80)	[65,70)	0.393775	POLYMOD, overall
80+	[65,70)	1.07231	POLYMOD, overall
[0,5)	[70,75)	0.127526	POLYMOD, overall
[5,10)	[70,75)	0.2329	POLYMOD, overall
[10,15)	[70,75)	0.427143	POLYMOD, overall
[15,20)	[70,75)	0.704792	POLYMOD, overall
[20,25)	[70,75)	0.36294	POLYMOD, overall
[25,35)	[70,75)	1.08286	POLYMOD, overall
[35,45)	[70,75)	0.740296	POLYMOD, overall
[45,55)	[70,75)	0.289666	POLYMOD, overall
[55,65)	[70,75)	0.829946	POLYMOD, overall
[65,70)	[70,75)	1.00046	POLYMOD, overall
[70,75)	[70,75)	1.39115	POLYMOD, overall
[75,80)	[70,75)	0.710502	POLYMOD, overall
80+	[70,75)	0.237089	POLYMOD, overall
[0,5)	[75,80)	0.144884	POLYMOD, overall
[5,10)	[75,80)	0.131151	POLYMOD, overall
[10,15)	[75,80)	0.169307	POLYMOD, overall
[15,20)	[75,80)	0.591724	POLYMOD, overall
[20,25)	[75,80)	0.572881	POLYMOD, overall
[25,35)	[75,80)	0.78863	POLYMOD, overall
[35,45)	[75,80)	0.546909	POLYMOD, overall
[45,55)	[75,80)	0.376202	POLYMOD, overall
[55,65)	[75,80)	0.340787	POLYMOD, overall
[65,70)	[75,80)	0.25792	POLYMOD, overall
[70,75)	[75,80)	0.447977	POLYMOD, overall
[75,80)	[75,80)	0.537158	POLYMOD, overall
80+	[75,80)	0.381155	POLYMOD, overall
[0,5)	80+	0.0286447	POLYMOD, overall
[5,10)	80+	0.124708	POLYMOD, overall
[10,15)	80+	0.302469	POLYMOD, overall
[15,20)	80+	1.40991	POLYMOD, overall
[20,25)	80+	0.809204	POLYMOD, overall
[25,35)	80+	2.40343	POLYMOD, overall
[35,45)	80+	1.39164	POLYMOD, overall
[45,55)	80+	0.912158	POLYMOD, overall
[55,65)	80+	0.494778	POLYMOD, overall
[65,70)	80+	0.958602	POLYMOD, overall
[70,75)	80+	0.204024	POLYMOD, overall
[75,80)	80+	0.520213	POLYMOD, overall
80+	80+	0.801041	POLYMOD, overall
[0,5)	[0,5)	0.174837	Wave 1, overall
[5,10)	[0,5)	0.157634	Wave 1, overall
[10,15)	[0,5)	0.0499479	Wave 1, overall
[15,20)	[0,5)	0.0409099	Wave 1, overall
[20,25)	[0,5)	0.0289562	Wave 1, overall
[25,35)	[0,5)	0.174016	Wave 1, overall
[35,45)	[0,5)	0.177073	Wave 1, overall
[45,55)	[0,5)	0.0364933	Wave 1, overall
[55,65)	[0,5)	0.00418166	Wave 1, overall
[65,70)	[0,5)	0.0463268	Wave 1, overall
[70,75)	[0,5)	0.0150881	Wave 1, overall
[75,80)	[0,5)	0.00354175	Wave 1, overall
80+	[0,5)	0	Wave 1, overall
[0,5)	[5,10)	0.169562	Wave 1, overall
[5,10)	[5,10)	0.183743	Wave 1, overall
[10,15)	[5,10)	0.204381	Wave 1, overall
[15,20)	[5,10)	0.07475	Wave 1, overall
[20,25)	[5,10)	0.00505193	Wave 1, overall
[25,35)	[5,10)	0.183603	Wave 1, overall
[35,45)	[5,10)	0.261961	Wave 1, overall
[45,55)	[5,10)	0.0705864	Wave 1, overall
[55,65)	[5,10)	0.0344679	Wave 1, overall
[65,70)	[5,10)	0.0221316	Wave 1, overall
[70,75)	[5,10)	0.0463684	Wave 1, overall
[75,80)	[5,10)	0.0690285	Wave 1, overall
80+	[5,10)	0	Wave 1, overall
[0,5)	[10,15)	0.0590068	Wave 1, overall
[5,10)	[10,15)	0.224464	Wave 1, overall
[10,15)	[10,15)	0.253838	Wave 1, overall
[15,20)	[10,15)	0.199683	Wave 1, overall
[20,25)	[10,15)	0.0225899	Wave 1, overall
[25,35)	[10,15)	0.0509101	Wave 1, overall
[35,45)	[10,15)	0.260412	Wave 1, overall
[45,55)	[10,15)	0.130358	Wave 1, overall
[55,65)	[10,15)	0.056091	Wave 1, overall
[65,70)	[10,15)	0.0322066	Wave 1, overall
[70,75)	[10,15)	0.0194182	Wave 1, overall
[75,80)	[10,15)	0.0244979	Wave 1, overall
80+	[10,15)	0.0101824	Wave 1, overall
[0,5)	[15,20)	0.0516115	Wave 1, overall
[5,10)	[15,20)	0.0876698	Wave 1, overall
[10,15)	[15,20)	0.213243	Wave 1, overall
[15,20)	[15,20)	0.429666	Wave 1, overall
[20,25)	[15,20)	0.199278	Wave 1, overall
[25,35)	[15,20)	0.0457211	Wave 1, overall
[35,45)	[15,20)	0.112893	Wave 1, overall
[45,55)	[15,20)	0.188431	Wave 1, overall
[55,65)	[15,20)	0.106309	Wave 1, overall
[65,70)	[15,20)	0.013277	Wave 1, overall
[70,75)	[15,20)	0.110033	Wave 1, overall
[75,80)	[15,20)	0.00253987	Wave 1, overall
80+	[15,20)	0.00490239	Wave 1, overall
[0,5)	[20,25)	0.0422396	Wave 1, overall
[5,10)	[20,25)	0.00685103	Wave 1, overall
[10,15)	[20,25)	0.0278938	Wave 1, overall
[15,20)	[20,25)	0.23042	Wave 1, overall
[20,25)	[20,25)	0.923885	Wave 1, overall
[25,35)	[20,25)	0.0670536	Wave 1, overall
[35,45)	[20,25)	0.028795	Wave 1, overall
[45,55)	[20,25)	0.162348	Wave 1, overall
[55,65)	[20,25)	0.151365	Wave 1, overall
[65,70)	[20,25)	0.00425522	Wave 1, overall
[70,75)	[20,25)	0.00149132	Wave 1, overall
[75,80)	[20,25)	0	Wave 1, overall
80+	[20,25)	0.0039354	Wave 1, overall
[0,5)	[25,35)	0.499604	Wave 1, overall
[5,10)	[25,35)	0.490049	Wave 1, overall
[10,15)	[25,35)	0.123725	Wave 1, overall
[15,20)	[25,35)	0.104049	Wave 1, overall
[20,25)	[25,35)	0.131972	Wave 1, overall
[25,35)	[25,35)	0.859587	Wave 1, overall
[35,45)	[25,35)	0.138488	Wave 1, overall
[45,55)	[25,35)	0.105079	Wave 1, overall
[55,65)	[25,35)	0.256243	Wave 1, overall
[65,70)	[25,35)	0.151574	Wave 1, overall
[70,75)	[25,35)	0.0394839	Wave 1, overall
[75,80)	[25,35)	0.0803791	Wave 1, overall
80+	[25,35)	0.00390624	Wave 1, overall
[0,5)	[35,45)	0.612413	Wave 1, overall
[5,10)	[35,45)	0.842267	Wave 1, overall
[10,15)	[35,45)	0.762376	Wave 1, overall
[15,20)	[35,45)	0.309486	Wave 1, overall
[20,25)	[35,45)	0.0682701	Wave 1, overall
[25,35)	[35,45)	0.166827	Wave 1, overall
[35,45)	[35,45)	0.833493	Wave 1, overall
[45,55)	[35,45)	0.243257	Wave 1, overall
[55,65)	[35,45)	0.207912	Wave 1, overall
[65,70)	[35,45)	0.185517	Wave 1, overall
[70,75)	[35,45)	0.105892	Wave 1, overall
[75,80)	[35,45)	0.0420318	Wave 1, overall
80+	[35,45)	0.0196237	Wave 1, overall
[0,5)	[45,55)	0.143687	Wave 1, overall
[5,10)	[45,55)	0.258373	Wave 1, overall
[10,15)	[45,55)	0.43447	Wave 1, overall
[15,20)	[45,55)	0.588085	Wave 1, overall
[20,25)	[45,55)	0.438202	Wave 1, overall
[25,35)	[45,55)	0.144107	Wave 1, overall
[35,45)	[45,55)	0.276936	Wave 1, overall
[45,55)	[45,55)	0.943497	Wave 1, overall
[55,65)	[45,55)	0.305714	Wave 1, overall
[65,70)	[45,55)	0.0969744	Wave 1, overall
[70,75)	[45,55)	0.12461	Wave 1, overall
[75,80)	[45,55)	0.159019	Wave 1, overall
80+	[45,55)	0.0339219	Wave 1, overall
[0,5)	[55,65)	0.0120447	Wave 1, overall
[5,10)	[55,65)	0.0922958	Wave 1, overall
[10,15)	[55,65)	0.136759	Wave 1, overall
[15,20)	[55,65)	0.242716	Wave 1, overall
[20,25)	[55,65)	0.298877	Wave 1, overall
[25,35)	[55,65)	0.257075	Wave 1, overall
[35,45)	[55,65)	0.173154	Wave 1, overall
[45,55)	[55,65)	0.223643	Wave 1, overall
[55,65)	[55,65)	0.758198	Wave 1, overall
[65,70)	[55,65)	0.200067	Wave 1, overall
[70,75)	[55,65)	0.057477	Wave 1, overall
[75,80)	[55,65)	0.0928633	Wave 1, overall
80+	[55,65)	0.0489711	Wave 1, overall
[0,5)	[65,70)	0.064088	Wave 1, overall
[5,10)	[65,70)	0.0284628	Wave 1, overall
[10,15)	[65,70)	0.0377142	Wave 1, overall
[15,20)	[65,70)	0.0145589	Wave 1, overall
[20,25)	[65,70)	0.00403541	Wave 1, overall
[25,35)	[65,70)	0.0730352	Wave 1, overall
[35,45)	[65,70)	0.0742056	Wave 1, overall
[45,55)	[65,70)	0.0340718	Wave 1, overall
[55,65)	[65,70)	0.0960892	Wave 1, overall
[65,70)	[65,70)	0.569622	Wave 1, overall
[70,75)	[65,70)	0.138629	Wave 1, overall
[75,80)	[65,70)	0.0244796	Wave 1, overall
80+	[65,70)	0.00892004	Wave 1, overall
[0,5)	[70,75)	0.0216833	Wave 1, overall
[5,10)	[70,75)	0.0619489	Wave 1, overall
[10,15)	[70,75)	0.0236219	Wave 1, overall
[15,20)	[70,75)	0.125342	Wave 1, overall
[20,25)	[70,75)	0.00146921	Wave 1, overall
[25,35)	[70,75)	0.0197639	Wave 1, overall
[35,45)	[70,75)	0.0440009	Wave 1, overall
[45,55)	[70,75)	0.0454819	Wave 1, overall
[55,65)	[70,75)	0.0286774	Wave 1, overall
[65,70)	[70,75)	0.144012	Wave 1, overall
[70,75)	[70,75)	0.378735	Wave 1, overall
[75,80)	[70,75)	0.0441255	Wave 1, overall
80+	[70,75)	0.052424	Wave 1, overall
[0,5)	[75,80)	0.00320921	Wave 1, overall
[5,10)	[75,80)	0.0581474	Wave 1, overall
[10,15)	[75,80)	0.0187899	Wave 1, overall
[15,20)	[75,80)	0.00182421	Wave 1, overall
[20,25)	[75,80)	0	Wave 1, overall
[25,35)	[75,80)	0.025368	Wave 1, overall
[35,45)	[75,80)	0.011012	Wave 1, overall
[45,55)	[75,80)	0.0365952	Wave 1, overall
[55,65)	[75,80)	0.0292132	Wave 1, overall
[65,70)	[75,80)	0.016034	Wave 1, overall
[70,75)	[75,80)	0.0278215	Wave 1, overall
[75,80)	[75,80)	0.666959	Wave 1, overall
80+	[75,80)	0.116753	Wave 1, overall
[0,5)	80+	0	Wave 1, overall
[5,10)	80+	0	Wave 1, overall
[10,15)	80+	0.0106592	Wave 1, overall
[15,20)	80+	0.00480563	Wave 1, overall
[20,25)	80+	0.00333635	Wave 1, overall
[25,35)	80+	0.0016826	Wave 1, overall
[35,45)	80+	0.00701699	Wave 1, overall
[45,55)	80+	0.0106546	Wave 1, overall
[55,65)	80+	0.0210259	Wave 1, overall
[65,70)	80+	0.00797413	Wave 1, overall
[70,75)	80+	0.0451128	Wave 1, overall
[75,80)	80+	0.159348	Wave 1, overall
80+	80+	0.573896	Wave 1, overall
[0,5)	[0,5)	0.775145	Wave 2, overall
[5,10)	[0,5)	0.145707	Wave 2, overall
[10,15)	[0,5)	0.0545119	Wave 2, overall
[15,20)	[0,5)	0.0383301	Wave 2, overall
[20,25)	[0,5)	0.0778817	Wave 2, overall
[25,35)	[0,5)	0.325171	Wave 2, overall
[35,45)	[0,5)	0.165566	Wave 2, overall
[45,55)	[0,5)	0.0518565	Wave 2, overall
[55,65)	[0,5)	0.0875735	Wave 2, overall
[65,70)	[0,5)	0.125432	Wave 2, overall
[70,75)	[0,5)	0.0172674	Wave 2, overall
[75,80)	[0,5)	0	Wave 2, overall
80+	[0,5)	0.0153866	Wave 2, overall
[0,5)	[5,10)	0.156732	Wave 2, overall
[5,10)	[5,10)	0.454639	Wave 2, overall
[10,15)	[5,10)	0.2361	Wave 2, overall
[15,20)	[5,10)	0.259822	Wave 2, overall
[20,25)	[5,10)	0.0315906	Wave 2, overall
[25,35)	[5,10)	0.149088	Wave 2, overall
[35,45)	[5,10)	0.23724	Wave 2, overall
[45,55)	[5,10)	0.117292	Wave 2, overall
[55,65)	[5,10)	0.0906522	Wave 2, overall
[65,70)	[5,10)	0.0436637	Wave 2, overall
[70,75)	[5,10)	0.0226327	Wave 2, overall
[75,80)	[5,10)	0.0127085	Wave 2, overall
80+	[5,10)	0.0726557	Wave 2, overall
[0,5)	[10,15)	0.0643985	Wave 2, overall
[5,10)	[10,15)	0.259299	Wave 2, overall
[10,15)	[10,15)	0.523538	Wave 2, overall
[15,20)	[10,15)	0.359139	Wave 2, overall
[20,25)	[10,15)	0.0160443	Wave 2, overall
[25,35)	[10,15)	0.0553145	Wave 2, overall
[35,45)	[10,15)	0.200787	Wave 2, overall
[45,55)	[10,15)	0.225295	Wave 2, overall
[55,65)	[10,15)	0.0278592	Wave 2, overall
[65,70)	[10,15)	0.0153414	Wave 2, overall
[70,75)	[10,15)	0.0125724	Wave 2, overall
[75,80)	[10,15)	0.0114751	Wave 2, overall
80+	[10,15)	0.0625566	Wave 2, overall
[0,5)	[15,20)	0.0483569	Wave 2, overall
[5,10)	[15,20)	0.30473	Wave 2, overall
[10,15)	[15,20)	0.383527	Wave 2, overall
[15,20)	[15,20)	1.11828	Wave 2, overall
[20,25)	[15,20)	0.154135	Wave 2, overall
[25,35)	[15,20)	0.0896269	Wave 2, overall
[35,45)	[15,20)	0.0662009	Wave 2, overall
[45,55)	[15,20)	0.249641	Wave 2, overall
[55,65)	[15,20)	0.0507472	Wave 2, overall
[65,70)	[15,20)	0.0360609	Wave 2, overall
[70,75)	[15,20)	0.0300867	Wave 2, overall
[75,80)	[15,20)	0	Wave 2, overall
80+	[15,20)	0.00557336	Wave 2, overall
[0,5)	[20,25)	0.113609	Wave 2, overall
[5,10)	[20,25)	0.0428407	Wave 2, overall
[10,15)	[20,25)	0.0198113	Wave 2, overall
[15,20)	[20,25)	0.178222	Wave 2, overall
[20,25)	[20,25)	0.934226	Wave 2, overall
[25,35)	[20,25)	0.173191	Wave 2, overall
[35,45)	[20,25)	0.102489	Wave 2, overall
[45,55)	[20,25)	0.132399	Wave 2, overall
[55,65)	[20,25)	0.25991	Wave 2, overall
[65,70)	[20,25)	0.0177351	Wave 2, overall
[70,75)	[20,25)	0.00619924	Wave 2, overall
[75,80)	[20,25)	0.0581823	Wave 2, overall
80+	[20,25)	0.00772787	Wave 2, overall
[0,5)	[25,35)	0.933576	Wave 2, overall
[5,10)	[25,35)	0.397926	Wave 2, overall
[10,15)	[25,35)	0.134429	Wave 2, overall
[15,20)	[25,35)	0.203966	Wave 2, overall
[20,25)	[25,35)	0.340867	Wave 2, overall
[25,35)	[25,35)	0.896181	Wave 2, overall
[35,45)	[25,35)	0.453575	Wave 2, overall
[45,55)	[25,35)	0.181379	Wave 2, overall
[55,65)	[25,35)	0.384376	Wave 2, overall
[65,70)	[25,35)	0.167553	Wave 2, overall
[70,75)	[25,35)	0.127953	Wave 2, overall
[75,80)	[25,35)	0.24829	Wave 2, overall
80+	[25,35)	0.067211	Wave 2, overall
[0,5)	[35,45)	0.572614	Wave 2, overall
[5,10)	[35,45)	0.762782	Wave 2, overall
[10,15)	[35,45)	0.587818	Wave 2, overall
[15,20)	[35,45)	0.181484	Wave 2, overall
[20,25)	[35,45)	0.242991	Wave 2, overall
[25,35)	[35,45)	0.54639	Wave 2, overall
[35,45)	[35,45)	1.0602	Wave 2, overall
[45,55)	[35,45)	0.545838	Wave 2, overall
[55,65)	[35,45)	0.399522	Wave 2, overall
[65,70)	[35,45)	0.522235	Wave 2, overall
[70,75)	[35,45)	0.267934	Wave 2, overall
[75,80)	[35,45)	0.146851	Wave 2, overall
80+	[35,45)	0.0481987	Wave 2, overall
[0,5)	[45,55)	0.204178	Wave 2, overall
[5,10)	[45,55)	0.429333	Wave 2, overall
[10,15)	[45,55)	0.750885	Wave 2, overall
[15,20)	[45,55)	0.779117	Wave 2, overall
[20,25)	[45,55)	0.357365	Wave 2, overall
[25,35)	[45,55)	0.248745	Wave 2, overall
[35,45)	[45,55)	0.621408	Wave 2, overall
[45,55)	[45,55)	1.09163	Wave 2, overall
[55,65)	[45,55)	0.502123	Wave 2, overall
[65,70)	[45,55)	0.252539	Wave 2, overall
[70,75)	[45,55)	0.251623	Wave 2, overall
[75,80)	[45,55)	0.414068	Wave 2, overall
80+	[45,55)	0.142833	Wave 2, overall
[0,5)	[55,65)	0.252243	Wave 2, overall
[5,10)	[55,65)	0.242742	Wave 2, overall
[10,15)	[55,65)	0.067925	Wave 2, overall
[15,20)	[55,65)	0.115862	Wave 2, overall
[20,25)	[55,65)	0.513205	Wave 2, overall
[25,35)	[55,65)	0.385624	Wave 2, overall
[35,45)	[55,65)	0.332732	Wave 2, overall
[45,55)	[55,65)	0.367325	Wave 2, overall
[55,65)	[55,65)	0.977748	Wave 2, overall
[65,70)	[55,65)	0.303327	Wave 2, overall
[70,75)	[55,65)	0.251444	Wave 2, overall
[75,80)	[55,65)	0.317124	Wave 2, overall
80+	[55,65)	0.294049	Wave 2, overall
[0,5)	[65,70)	0.173522	Wave 2, overall
[5,10)	[65,70)	0.0561546	Wave 2, overall
[10,15)	[65,70)	0.0179649	Wave 2, overall
[15,20)	[65,70)	0.0395424	Wave 2, overall
[20,25)	[65,70)	0.0168189	Wave 2, overall
[25,35)	[65,70)	0.0807342	Wave 2, overall
[35,45)	[65,70)	0.20889	Wave 2, overall
[45,55)	[65,70)	0.0887293	Wave 2, overall
[55,65)	[65,70)	0.145683	Wave 2, overall
[65,70)	[65,70)	0.874123	Wave 2, overall
[70,75)	[65,70)	0.229392	Wave 2, overall
[75,80)	[65,70)	0.0499416	Wave 2, overall
80+	[65,70)	0.0385903	Wave 2, overall
[0,5)	[70,75)	0.0248151	Wave 2, overall
[5,10)	[70,75)	0.0302376	Wave 2, overall
[10,15)	[70,75)	0.0152942	Wave 2, overall
[15,20)	[70,75)	0.0342727	Wave 2, overall
[20,25)	[70,75)	0.00610733	Wave 2, overall
[25,35)	[70,75)	0.0640476	Wave 2, overall
[35,45)	[70,75)	0.111334	Wave 2, overall
[45,55)	[70,75)	0.0918409	Wave 2, overall
[55,65)	[70,75)	0.125454	Wave 2, overall
[65,70)	[70,75)	0.238301	Wave 2, overall
[70,75)	[70,75)	0.597773	Wave 2, overall
[75,80)	[70,75)	0.189141	Wave 2, overall
80+	[70,75)	0.0184492	Wave 2, overall
[0,5)	[75,80)	0	Wave 2, overall
[5,10)	[75,80)	0.0107053	Wave 2, overall
[10,15)	[75,80)	0.00880142	Wave 2, overall
[15,20)	[75,80)	0	Wave 2, overall
[20,25)	[75,80)	0.0361405	Wave 2, overall
[25,35)	[75,80)	0.0783614	Wave 2, overall
[35,45)	[75,80)	0.0384738	Wave 2, overall
[45,55)	[75,80)	0.0952899	Wave 2, overall
[55,65)	[75,80)	0.0997617	Wave 2, overall
[65,70)	[75,80)	0.0327114	Wave 2, overall
[70,75)	[75,80)	0.119255	Wave 2, overall
[75,80)	[75,80)	0.428523	Wave 2, overall
80+	[75,80)	0.1563	Wave 2, overall
[0,5)	80+	0.0190284	Wave 2, overall
[5,10)	80+	0.0835317	Wave 2, overall
[10,15)	80+	0.0654862	Wave 2, overall
[15,20)	80+	0.00546336	Wave 2, overall
[20,25)	80+	0.00655153	Wave 2, overall
[25,35)	80+	0.028951	Wave 2, overall
[35,45)	80+	0.0172347	Wave 2, overall
[45,55)	80+	0.0448624	Wave 2, overall
[55,65)	80+	0.126251	Wave 2, overall
[65,70)	80+	0.0344981	Wave 2, overall
[70,75)	80+	0.0158762	Wave 2, overall
[75,80)	80+	0.213324	Wave 2, overall
80+	80+	0.177639	Wave 2, overall
[0,5)	[0,5)	0.687463	Wave 3, overall
[5,10)	[0,5)	0.401731	Wave 3, overall
[10,15)	[0,5)	0.264292	Wave 3, overall
[15,20)	[0,5)	0.10275	Wave 3, overall
[20,25)	[0,5)	0.0453443	Wave 3, overall
[25,35)	[0,5)	0.283704	Wave 3, overall
[35,45)	[0,5)	0.228068	Wave 3, overall
[45,55)	[0,5)	0.110774	Wave 3, overall
[55,65)	[0,5)	0.0384958	Wave 3, overall
[65,70)	[0,5)	0.147304	Wave 3, overall
[70,75)	[0,5)	0.149614	Wave 3, overall
[75,80)	[0,5)	0.0449181	Wave 3, overall
80+	[0,5)	0.0914079	Wave 3, overall
[0,5)	[5,10)	0.43213	Wave 3, overall
[5,10)	[5,10)	1.20796	Wave 3, overall
[10,15)	[5,10)	0.461367	Wave 3, overall
[15,20)	[5,10)	0.0912771	Wave 3, overall
[20,25)	[5,10)	0.0524949	Wave 3, overall
[25,35)	[5,10)	0.105479	Wave 3, overall
[35,45)	[5,10)	0.337442	Wave 3, overall
[45,55)	[5,10)	0.153289	Wave 3, overall
[55,65)	[5,10)	0.107508	Wave 3, overall
[65,70)	[5,10)	0.0743485	Wave 3, overall
[70,75)	[5,10)	0.0124386	Wave 3, overall
[75,80)	[5,10)	0.109597	Wave 3, overall
80+	[5,10)	0.0114676	Wave 3, overall
[0,5)	[10,15)	0.312226	Wave 3, overall
[5,10)	[10,15)	0.506701	Wave 3, overall
[10,15)	[10,15)	0.582161	Wave 3, overall
[15,20)	[10,15)	0.671197	Wave 3, overall
[20,25)	[10,15)	0.120327	Wave 3, overall
[25,35)	[10,15)	0.157545	Wave 3, overall
[35,45)	[10,15)	0.388068	Wave 3, overall
[45,55)	[10,15)	0.254829	Wave 3, overall
[55,65)	[10,15)	0.150062	Wave 3, overall
[65,70)	[10,15)	0.187462	Wave 3, overall
[70,75)	[10,15)	0.148686	Wave 3, overall
[75,80)	[10,15)	0.0533628	Wave 3, overall
80+	[10,15)	0.390984	Wave 3, overall
[0,5)	[15,20)	0.129628	Wave 3, overall
[5,10)	[15,20)	0.107053	Wave 3, overall
[10,15)	[15,20)	0.716776	Wave 3, overall
[15,20)	[15,20)	0.214519	Wave 3, overall
[20,25)	[15,20)	0.126551	Wave 3, overall
[25,35)	[15,20)	0.173341	Wave 3, overall
[35,45)	[15,20)	0.187205	Wave 3, overall
[45,55)	[15,20)	0.285545	Wave 3, overall
[55,65)	[15,20)	0.0912907	Wave 3, overall
[65,70)	[15,20)	0.0503323	Wave 3, overall
[70,75)	[15,20)	0.0330462	Wave 3, overall
[75,80)	[15,20)	0.00506279	Wave 3, overall
80+	[15,20)	0.0156844	Wave 3, overall
[0,5)	[20,25)	0.0661455	Wave 3, overall
[5,10)	[20,25)	0.0711895	Wave 3, overall
[10,15)	[20,25)	0.148578	Wave 3, overall
[15,20)	[20,25)	0.146327	Wave 3, overall
[20,25)	[20,25)	1.13962	Wave 3, overall
[25,35)	[20,25)	0.380938	Wave 3, overall
[35,45)	[20,25)	0.203514	Wave 3, overall
[45,55)	[20,25)	0.35202	Wave 3, overall
[55,65)	[20,25)	0.276511	Wave 3, overall
[65,70)	[20,25)	0.16771	Wave 3, overall
[70,75)	[20,25)	0.0896324	Wave 3, overall
[75,80)	[20,25)	0	Wave 3, overall
80+	[20,25)	0.0356634	Wave 3, overall
[0,5)	[25,35)	0.814524	Wave 3, overall
[5,10)	[25,35)	0.281529	Wave 3, overall
[10,15)	[25,35)	0.382877	Wave 3, overall
[15,20)	[25,35)	0.394477	Wave 3, overall
[20,25)	[25,35)	0.749746	Wave 3, overall
[25,35)	[25,35)	1.83839	Wave 3, overall
[35,45)	[25,35)	0.607151	Wave 3, overall
[45,55)	[25,35)	0.465473	Wave 3, overall
[55,65)	[25,35)	0.639569	Wave 3, overall
[65,70)	[25,35)	0.422707	Wave 3, overall
[70,75)	[25,35)	0.228119	Wave 3, overall
[75,80)	[25,35)	0.256597	Wave 3, overall
80+	[25,35)	0.242708	Wave 3, overall
[0,5)	[35,45)	0.788781	Wave 3, overall
[5,10)	[35,45)	1.08496	Wave 3, overall
[10,15)	[35,45)	1.1361	Wave 3, overall
[15,20)	[35,45)	0.513205	Wave 3, overall
[20,25)	[35,45)	0.482511	Wave 3, overall
[25,35)	[35,45)	0.731392	Wave 3, overall
[35,45)	[35,45)	1.53289	Wave 3, overall
[45,55)	[35,45)	0.467137	Wave 3, overall
[55,65)	[35,45)	0.354622	Wave 3, overall
[65,70)	[35,45)	0.533386	Wave 3, overall
[70,75)	[35,45)	0.407068	Wave 3, overall
[75,80)	[35,45)	0.194762	Wave 3, overall
80+	[35,45)	0.214848	Wave 3, overall
[0,5)	[45,55)	0.436157	Wave 3, overall
[5,10)	[45,55)	0.561096	Wave 3, overall
[10,15)	[45,55)	0.849318	Wave 3, overall
[15,20)	[45,55)	0.891173	Wave 3, overall
[20,25)	[45,55)	0.950157	Wave 3, overall
[25,35)	[45,55)	0.638355	Wave 3, overall
[35,45)	[45,55)	0.531811	Wave 3, overall
[45,55)	[45,55)	2.04707	Wave 3, overall
[55,65)	[45,55)	0.880286	Wave 3, overall
[65,70)	[45,55)	0.233401	Wave 3, overall
[70,75)	[45,55)	0.144717	Wave 3, overall
[75,80)	[45,55)	0.167047	Wave 3, overall
80+	[45,55)	0.0426761	Wave 3, overall
[0,5)	[55,65)	0.110881	Wave 3, overall
[5,10)	[55,65)	0.287877	Wave 3, overall
[10,15)	[55,65)	0.365876	Wave 3, overall
[15,20)	[55,65)	0.208427	Wave 3, overall
[20,25)	[55,65)	0.545985	Wave 3, overall
[25,35)	[55,65)	0.641646	Wave 3, overall
[35,45)	[55,65)	0.295338	Wave 3, overall
[45,55)	[55,65)	0.643968	Wave 3, overall
[55,65)	[55,65)	1.0879	Wave 3, overall
[65,70)	[55,65)	0.490506	Wave 3, overall
[70,75)	[55,65)	0.238554	Wave 3, overall
[75,80)	[55,65)	0.695431	Wave 3, overall
80+	[55,65)	0.120301	Wave 3, overall
[0,5)	[65,70)	0.203778	Wave 3, overall
[5,10)	[65,70)	0.0956175	Wave 3, overall
[10,15)	[65,70)	0.219519	Wave 3, overall
[15,20)	[65,70)	0.0551916	Wave 3, overall
[20,25)	[65,70)	0.159047	Wave 3, overall
[25,35)	[65,70)	0.203679	Wave 3, overall
[35,45)	[65,70)	0.213351	Wave 3, overall
[45,55)	[65,70)	0.0820052	Wave 3, overall
[55,65)	[65,70)	0.235582	Wave 3, overall
[65,70)	[65,70)	0.704519	Wave 3, overall
[70,75)	[65,70)	0.203769	Wave 3, overall
[75,80)	[65,70)	0.307401	Wave 3, overall
80+	[65,70)	0.139065	Wave 3, overall
[0,5)	[70,75)	0.215012	Wave 3, overall
[5,10)	[70,75)	0.0166182	Wave 3, overall
[10,15)	[70,75)	0.180874	Wave 3, overall
[15,20)	[70,75)	0.0376439	Wave 3, overall
[20,25)	[70,75)	0.0883035	Wave 3, overall
[25,35)	[70,75)	0.114186	Wave 3, overall
[35,45)	[70,75)	0.169148	Wave 3, overall
[45,55)	[70,75)	0.0528209	Wave 3, overall
[55,65)	[70,75)	0.119023	Wave 3, overall
[65,70)	[70,75)	0.211682	Wave 3, overall
[70,75)	[70,75)	1.05192	Wave 3, overall
[75,80)	[70,75)	0.228349	Wave 3, overall
80+	[70,75)	0.0251472	Wave 3, overall
[0,5)	[75,80)	0.0407008	Wave 3, overall
[5,10)	[75,80)	0.0923212	Wave 3, overall
[10,15)	[75,80)	0.0409294	Wave 3, overall
[15,20)	[75,80)	0.00363624	Wave 3, overall
[20,25)	[75,80)	0	Wave 3, overall
[25,35)	[75,80)	0.0809833	Wave 3, overall
[35,45)	[75,80)	0.0510264	Wave 3, overall
[45,55)	[75,80)	0.0384426	Wave 3, overall
[55,65)	[75,80)	0.218771	Wave 3, overall
[65,70)	[75,80)	0.201345	Wave 3, overall
[70,75)	[75,80)	0.143976	Wave 3, overall
[75,80)	[75,80)	0.111906	Wave 3, overall
80+	[75,80)	0.0691151	Wave 3, overall
[0,5)	80+	0.113043	Wave 3, overall
[5,10)	80+	0.0131842	Wave 3, overall
[10,15)	80+	0.409294	Wave 3, overall
[15,20)	80+	0.0153748	Wave 3, overall
[20,25)	80+	0.0302347	Wave 3, overall
[25,35)	80+	0.104546	Wave 3, overall
[35,45)	80+	0.0768246	Wave 3, overall
[45,55)	80+	0.0134042	Wave 3, overall
[55,65)	80+	0.0516517	Wave 3, overall
[65,70)	80+	0.124318	Wave 3, overall
[70,75)	80+	0.0216401	Wave 3, overall
[75,80)	80+	0.0943306	Wave 3, overall
80+	80+	0.120841	Wave 3, overall
[0,5)	[0,5)	0.979735	Wave 4, overall
[5,10)	[0,5)	0.231857	Wave 4, overall
[10,15)	[0,5)	0.211575	Wave 4, overall
[15,20)	[0,5)	0.120405	Wave 4, overall
[20,25)	[0,5)	0.252286	Wave 4, overall
[25,35)	[0,5)	0.363917	Wave 4, overall
[35,45)	[0,5)	0.362474	Wave 4, overall
[45,55)	[0,5)	0.310832	Wave 4, overall
[55,65)	[0,5)	0.353254	Wave 4, overall
[65,70)	[0,5)	0.0550345	Wave 4, overall
[70,75)	[0,5)	0.0603605	Wave 4, overall
[75,80)	[0,5)	0.0806349	Wave 4, overall
80+	[0,5)	0.149142	Wave 4, overall
[0,5)	[5,10)	0.249401	Wave 4, overall
[5,10)	[5,10)	0.758233	Wave 4, overall
[10,15)	[5,10)	0.166319	Wave 4, overall
[15,20)	[5,10)	0.0811133	Wave 4, overall
[20,25)	[5,10)	0.203561	Wave 4, overall
[25,35)	[5,10)	0.256251	Wave 4, overall
[35,45)	[5,10)	0.23318	Wave 4, overall
[45,55)	[5,10)	0.195643	Wave 4, overall
[55,65)	[5,10)	0.411506	Wave 4, overall
[65,70)	[5,10)	0.0272213	Wave 4, overall
[70,75)	[5,10)	0.055176	Wave 4, overall
[75,80)	[5,10)	0.0530294	Wave 4, overall
80+	[5,10)	0.0665705	Wave 4, overall
[0,5)	[10,15)	0.249947	Wave 4, overall
[5,10)	[10,15)	0.182661	Wave 4, overall
[10,15)	[10,15)	0.706135	Wave 4, overall
[15,20)	[10,15)	0.587953	Wave 4, overall
[20,25)	[10,15)	0.221081	Wave 4, overall
[25,35)	[10,15)	0.204004	Wave 4, overall
[35,45)	[10,15)	0.295126	Wave 4, overall
[45,55)	[10,15)	0.371377	Wave 4, overall
[55,65)	[10,15)	0.684312	Wave 4, overall
[65,70)	[10,15)	0.135459	Wave 4, overall
[70,75)	[10,15)	0.11528	Wave 4, overall
[75,80)	[10,15)	0.0984276	Wave 4, overall
80+	[10,15)	0.168666	Wave 4, overall
[0,5)	[15,20)	0.151902	Wave 4, overall
[5,10)	[15,20)	0.0951329	Wave 4, overall
[10,15)	[15,20)	0.627879	Wave 4, overall
[15,20)	[15,20)	0.692228	Wave 4, overall
[20,25)	[15,20)	0.390231	Wave 4, overall
[25,35)	[15,20)	0.222628	Wave 4, overall
[35,45)	[15,20)	0.154199	Wave 4, overall
[45,55)	[15,20)	0.339667	Wave 4, overall
[55,65)	[15,20)	0.491843	Wave 4, overall
[65,70)	[15,20)	0.0481306	Wave 4, overall
[70,75)	[15,20)	0.0817756	Wave 4, overall
[75,80)	[15,20)	0.0918684	Wave 4, overall
80+	[15,20)	0.147041	Wave 4, overall
[0,5)	[20,25)	0.36802	Wave 4, overall
[5,10)	[20,25)	0.276053	Wave 4, overall
[10,15)	[20,25)	0.272989	Wave 4, overall
[15,20)	[20,25)	0.451213	Wave 4, overall
[20,25)	[20,25)	1.18742	Wave 4, overall
[25,35)	[20,25)	0.437402	Wave 4, overall
[35,45)	[20,25)	0.265036	Wave 4, overall
[45,55)	[20,25)	0.45422	Wave 4, overall
[55,65)	[20,25)	0.423878	Wave 4, overall
[65,70)	[20,25)	0.153745	Wave 4, overall
[70,75)	[20,25)	0.156572	Wave 4, overall
[75,80)	[20,25)	0.222621	Wave 4, overall
80+	[20,25)	0.27149	Wave 4, overall
[0,5)	[25,35)	1.04482	Wave 4, overall
[5,10)	[25,35)	0.68395	Wave 4, overall
[10,15)	[25,35)	0.495784	Wave 4, overall
[15,20)	[25,35)	0.50664	Wave 4, overall
[20,25)	[25,35)	0.860877	Wave 4, overall
[25,35)	[25,35)	1.4371	Wave 4, overall
[35,45)	[25,35)	0.580845	Wave 4, overall
[45,55)	[25,35)	0.547215	Wave 4, overall
[55,65)	[25,35)	0.933211	Wave 4, overall
[65,70)	[25,35)	0.351367	Wave 4, overall
[70,75)	[25,35)	0.283008	Wave 4, overall
[75,80)	[25,35)	0.15532	Wave 4, overall
80+	[25,35)	0.229456	Wave 4, overall
[0,5)	[35,45)	1.25363	Wave 4, overall
[5,10)	[35,45)	0.749727	Wave 4, overall
[10,15)	[35,45)	0.864003	Wave 4, overall
[15,20)	[35,45)	0.422721	Wave 4, overall
[20,25)	[35,45)	0.628375	Wave 4, overall
[25,35)	[35,45)	0.699704	Wave 4, overall
[35,45)	[35,45)	0.819727	Wave 4, overall
[45,55)	[35,45)	0.571785	Wave 4, overall
[55,65)	[35,45)	0.644187	Wave 4, overall
[65,70)	[35,45)	0.362571	Wave 4, overall
[70,75)	[35,45)	0.411876	Wave 4, overall
[75,80)	[35,45)	0.203839	Wave 4, overall
80+	[35,45)	0.122451	Wave 4, overall
[0,5)	[45,55)	1.22386	Wave 4, overall
[5,10)	[45,55)	0.716128	Wave 4, overall
[10,15)	[45,55)	1.23776	Wave 4, overall
[15,20)	[45,55)	1.06009	Wave 4, overall
[20,25)	[45,55)	1.22601	Wave 4, overall
[25,35)	[45,55)	0.750456	Wave 4, overall
[35,45)	[45,55)	0.650949	Wave 4, overall
[45,55)	[45,55)	1.11237	Wave 4, overall
[55,65)	[45,55)	1.10538	Wave 4, overall
[65,70)	[45,55)	0.317683	Wave 4, overall
[70,75)	[45,55)	0.391268	Wave 4, overall
[75,80)	[45,55)	0.280036	Wave 4, overall
80+	[45,55)	0.230014	Wave 4, overall
[0,5)	[55,65)	1.0175	Wave 4, overall
[5,10)	[55,65)	1.1019	Wave 4, overall
[10,15)	[55,65)	1.66846	Wave 4, overall
[15,20)	[55,65)	1.12293	Wave 4, overall
[20,25)	[55,65)	0.836969	Wave 4, overall
[25,35)	[55,65)	0.936241	Wave 4, overall
[35,45)	[55,65)	0.536495	Wave 4, overall
[45,55)	[55,65)	0.808635	Wave 4, overall
[55,65)	[55,65)	2.45881	Wave 4, overall
[65,70)	[55,65)	0.466938	Wave 4, overall
[70,75)	[55,65)	0.131559	Wave 4, overall
[75,80)	[55,65)	0.471209	Wave 4, overall
80+	[55,65)	0.232299	Wave 4, overall
[0,5)	[65,70)	0.0761342	Wave 4, overall
[5,10)	[65,70)	0.0350086	Wave 4, overall
[10,15)	[65,70)	0.158624	Wave 4, overall
[15,20)	[65,70)	0.0527773	Wave 4, overall
[20,25)	[65,70)	0.145804	Wave 4, overall
[25,35)	[65,70)	0.169304	Wave 4, overall
[35,45)	[65,70)	0.145026	Wave 4, overall
[45,55)	[65,70)	0.111617	Wave 4, overall
[55,65)	[65,70)	0.224263	Wave 4, overall
[65,70)	[65,70)	0.642463	Wave 4, overall
[70,75)	[65,70)	0.220077	Wave 4, overall
[75,80)	[65,70)	0.249234	Wave 4, overall
80+	[65,70)	0.0796182	Wave 4, overall
[0,5)	[70,75)	0.0867448	Wave 4, overall
[5,10)	[70,75)	0.073716	Wave 4, overall
[10,15)	[70,75)	0.140237	Wave 4, overall
[15,20)	[70,75)	0.093153	Wave 4, overall
[20,25)	[70,75)	0.15425	Wave 4, overall
[25,35)	[70,75)	0.141661	Wave 4, overall
[35,45)	[70,75)	0.171145	Wave 4, overall
[45,55)	[70,75)	0.14281	Wave 4, overall
[55,65)	[70,75)	0.0656394	Wave 4, overall
[65,70)	[70,75)	0.228624	Wave 4, overall
[70,75)	[70,75)	0.28244	Wave 4, overall
[75,80)	[70,75)	0.354801	Wave 4, overall
80+	[70,75)	0.172428	Wave 4, overall
[0,5)	[75,80)	0.0730641	Wave 4, overall
[5,10)	[75,80)	0.0446703	Wave 4, overall
[10,15)	[75,80)	0.0754942	Wave 4, overall
[15,20)	[75,80)	0.0659826	Wave 4, overall
[20,25)	[75,80)	0.138283	Wave 4, overall
[25,35)	[75,80)	0.0490197	Wave 4, overall
[35,45)	[75,80)	0.0534043	Wave 4, overall
[45,55)	[75,80)	0.064445	Wave 4, overall
[55,65)	[75,80)	0.148234	Wave 4, overall
[65,70)	[75,80)	0.163246	Wave 4, overall
[70,75)	[75,80)	0.223705	Wave 4, overall
[75,80)	[75,80)	0.502404	Wave 4, overall
80+	[75,80)	0.0626974	Wave 4, overall
[0,5)	80+	0.184443	Wave 4, overall
[5,10)	80+	0.0765355	Wave 4, overall
[10,15)	80+	0.176565	Wave 4, overall
[15,20)	80+	0.144138	Wave 4, overall
[20,25)	80+	0.230164	Wave 4, overall
[25,35)	80+	0.0988377	Wave 4, overall
[35,45)	80+	0.0437856	Wave 4, overall
[45,55)	80+	0.0722452	Wave 4, overall
[55,65)	80+	0.0997382	Wave 4, overall
[65,70)	80+	0.0711752	Wave 4, overall
[70,75)	80+	0.148381	Wave 4, overall
[75,80)	80+	0.0855714	Wave 4, overall
80+	80+	0.0477068	Wave 4, overall
[0,5)	[0,5)	0.464664	POLYMOD, home
[5,10)	[0,5)	0.319205	POLYMOD, home
[10,15)	[0,5)	0.15523	POLYMOD, home
[15,20)	[0,5)	0.086174	POLYMOD, home
[20,25)	[0,5)	0.129447	POLYMOD, home
[25,35)	[0,5)	0.386144	POLYMOD, home
[35,45)	[0,5)	0.221381	POLYMOD, home
[45,55)	[0,5)	0.0986971	POLYMOD, home
[55,65)	[0,5)	0.0351486	POLYMOD, home
[65,70)	[0,5)	0.0277056	POLYMOD, home
[70,75)	[0,5)	0.0285306	POLYMOD, home
[75,80)	[0,5)	0.0684672	POLYMOD, home
80+	[0,5)	0.00462116	POLYMOD, home
[0,5)	[5,10)	0.343359	POLYMOD, home
[5,10)	[5,10)	0.160737	POLYMOD, home
[10,15)	[5,10)	0.379449	POLYMOD, home
[15,20)	[5,10)	0.381507	POLYMOD, home
[20,25)	[5,10)	0.108692	POLYMOD, home
[25,35)	[5,10)	0.103205	POLYMOD, home
[35,45)	[5,10)	0.224526	POLYMOD, home
[45,55)	[5,10)	0.166513	POLYMOD, home
[55,65)	[5,10)	0.0307579	POLYMOD, home
[65,70)	[5,10)	0.0810463	POLYMOD, home
[70,75)	[5,10)	0.128784	POLYMOD, home
[75,80)	[5,10)	0.0890958	POLYMOD, home
80+	[5,10)	0.0824643	POLYMOD, home
[0,5)	[10,15)	0.183383	POLYMOD, home
[5,10)	[10,15)	0.416734	POLYMOD, home
[10,15)	[10,15)	0.607715	POLYMOD, home
[15,20)	[10,15)	0.384633	POLYMOD, home
[20,25)	[10,15)	0.0534673	POLYMOD, home
[25,35)	[10,15)	0.0718047	POLYMOD, home
[35,45)	[10,15)	0.378093	POLYMOD, home
[45,55)	[10,15)	0.358375	POLYMOD, home
[55,65)	[10,15)	0.0744705	POLYMOD, home
[65,70)	[10,15)	0.253766	POLYMOD, home
[70,75)	[10,15)	0.0433123	POLYMOD, home
[75,80)	[10,15)	0.0397063	POLYMOD, home
80+	[10,15)	0.0251772	POLYMOD, home
[0,5)	[15,20)	0.108716	POLYMOD, home
[5,10)	[15,20)	0.447446	POLYMOD, home
[10,15)	[15,20)	0.410752	POLYMOD, home
[15,20)	[15,20)	0.307793	POLYMOD, home
[20,25)	[15,20)	0.463235	POLYMOD, home
[25,35)	[15,20)	0.0962562	POLYMOD, home
[35,45)	[15,20)	0.248187	POLYMOD, home
[45,55)	[15,20)	0.281889	POLYMOD, home
[55,65)	[15,20)	0.120074	POLYMOD, home
[65,70)	[15,20)	0.186773	POLYMOD, home
[70,75)	[15,20)	0.0292672	POLYMOD, home
[75,80)	[15,20)	0.0496204	POLYMOD, home
80+	[15,20)	0.214244	POLYMOD, home
[0,5)	[20,25)	0.18883	POLYMOD, home
[5,10)	[20,25)	0.147399	POLYMOD, home
[10,15)	[20,25)	0.066021	POLYMOD, home
[15,20)	[20,25)	0.535626	POLYMOD, home
[20,25)	[20,25)	0.596074	POLYMOD, home
[25,35)	[20,25)	0.22111	POLYMOD, home
[35,45)	[20,25)	0.164554	POLYMOD, home
[45,55)	[20,25)	0.133312	POLYMOD, home
[55,65)	[20,25)	0.19782	POLYMOD, home
[65,70)	[20,25)	0.00457834	POLYMOD, home
[70,75)	[20,25)	0.00440925	POLYMOD, home
[75,80)	[20,25)	0.0165421	POLYMOD, home
80+	[20,25)	0.0236532	POLYMOD, home
[0,5)	[25,35)	1.10863	POLYMOD, home
[5,10)	[25,35)	0.275461	POLYMOD, home
[10,15)	[25,35)	0.174504	POLYMOD, home
[15,20)	[25,35)	0.219053	POLYMOD, home
[20,25)	[25,35)	0.43518	POLYMOD, home
[25,35)	[25,35)	0.772687	POLYMOD, home
[35,45)	[25,35)	0.165586	POLYMOD, home
[45,55)	[25,35)	0.321268	POLYMOD, home
[55,65)	[25,35)	0.357396	POLYMOD, home
[65,70)	[25,35)	0.386005	POLYMOD, home
[70,75)	[25,35)	0.0278409	POLYMOD, home
[75,80)	[25,35)	0.236409	POLYMOD, home
80+	[25,35)	0.154339	POLYMOD, home
[0,5)	[35,45)	0.765655	POLYMOD, home
[5,10)	[35,45)	0.721902	POLYMOD, home
[10,15)	[35,45)	1.1069	POLYMOD, home
[15,20)	[35,45)	0.680383	POLYMOD, home
[20,25)	[35,45)	0.390141	POLYMOD, home
[25,35)	[35,45)	0.19947	POLYMOD, home
[35,45)	[35,45)	1.02944	POLYMOD, home
[45,55)	[35,45)	0.473097	POLYMOD, home
[55,65)	[35,45)	0.140581	POLYMOD, home
[65,70)	[35,45)	0.380653	POLYMOD, home
[70,75)	[35,45)	0.13943	POLYMOD, home
[75,80)	[35,45)	0.281289	POLYMOD, home
80+	[35,45)	0.0316108	POLYMOD, home
[0,5)	[45,55)	0.388606	POLYMOD, home
[5,10)	[45,55)	0.6095	POLYMOD, home
[10,15)	[45,55)	1.19442	POLYMOD, home
[15,20)	[45,55)	0.879762	POLYMOD, home
[20,25)	[45,55)	0.35983	POLYMOD, home
[25,35)	[45,55)	0.44059	POLYMOD, home
[35,45)	[45,55)	0.538597	POLYMOD, home
[45,55)	[45,55)	0.621326	POLYMOD, home
[55,65)	[45,55)	0.308505	POLYMOD, home
[65,70)	[45,55)	0.133721	POLYMOD, home
[70,75)	[45,55)	0.0366828	POLYMOD, home
[75,80)	[45,55)	0.219908	POLYMOD, home
80+	[45,55)	0.0324356	POLYMOD, home
[0,5)	[55,65)	0.10124	POLYMOD, home
[5,10)	[55,65)	0.0823614	POLYMOD, home
[10,15)	[55,65)	0.181571	POLYMOD, home
[15,20)	[55,65)	0.274142	POLYMOD, home
[20,25)	[55,65)	0.390606	POLYMOD, home
[25,35)	[55,65)	0.358557	POLYMOD, home
[35,45)	[55,65)	0.11708	POLYMOD, home
[45,55)	[55,65)	0.225685	POLYMOD, home
[55,65)	[55,65)	0.365103	POLYMOD, home
[65,70)	[55,65)	0.195403	POLYMOD, home
[70,75)	[55,65)	0.137152	POLYMOD, home
[75,80)	[55,65)	0.369293	POLYMOD, home
80+	[55,65)	0.0839259	POLYMOD, home
[0,5)	[65,70)	0.0383276	POLYMOD, home
[5,10)	[65,70)	0.104231	POLYMOD, home
[10,15)	[65,70)	0.297162	POLYMOD, home
[15,20)	[65,70)	0.204804	POLYMOD, home
[20,25)	[65,70)	0.00434184	POLYMOD, home
[25,35)	[65,70)	0.185994	POLYMOD, home
[35,45)	[65,70)	0.152259	POLYMOD, home
[45,55)	[65,70)	0.0469827	POLYMOD, home
[55,65)	[65,70)	0.0938491	POLYMOD, home
[65,70)	[65,70)	0.794382	POLYMOD, home
[70,75)	[65,70)	0.168684	POLYMOD, home
[75,80)	[65,70)	0.291689	POLYMOD, home
80+	[65,70)	0.424585	POLYMOD, home
[0,5)	[70,75)	0.0410017	POLYMOD, home
[5,10)	[70,75)	0.172057	POLYMOD, home
[10,15)	[70,75)	0.0526888	POLYMOD, home
[15,20)	[70,75)	0.0333391	POLYMOD, home
[20,25)	[70,75)	0.00434388	POLYMOD, home
[25,35)	[70,75)	0.013936	POLYMOD, home
[35,45)	[70,75)	0.057937	POLYMOD, home
[45,55)	[70,75)	0.013389	POLYMOD, home
[55,65)	[70,75)	0.0684301	POLYMOD, home
[65,70)	[70,75)	0.175235	POLYMOD, home
[70,75)	[70,75)	0.192436	POLYMOD, home
[75,80)	[70,75)	0.0606479	POLYMOD, home
80+	[70,75)	0.0293956	POLYMOD, home
[0,5)	[75,80)	0.0620388	POLYMOD, home
[5,10)	[75,80)	0.0750515	POLYMOD, home
[10,15)	[75,80)	0.0304548	POLYMOD, home
[15,20)	[75,80)	0.0356388	POLYMOD, home
[20,25)	[75,80)	0.0102753	POLYMOD, home
[25,35)	[75,80)	0.0746117	POLYMOD, home
[35,45)	[75,80)	0.0736958	POLYMOD, home
[45,55)	[75,80)	0.0506078	POLYMOD, home
[55,65)	[75,80)	0.116173	POLYMOD, home
[65,70)	[75,80)	0.191055	POLYMOD, home
[70,75)	[75,80)	0.0382389	POLYMOD, home
[75,80)	[75,80)	0.354323	POLYMOD, home
80+	[75,80)	0.0811029	POLYMOD, home
[0,5)	80+	0.00571494	POLYMOD, home
[5,10)	80+	0.0948086	POLYMOD, home
[10,15)	80+	0.0263563	POLYMOD, home
[15,20)	80+	0.210016	POLYMOD, home
[20,25)	80+	0.0200527	POLYMOD, home
[25,35)	80+	0.0664812	POLYMOD, home
[35,45)	80+	0.0113033	POLYMOD, home
[45,55)	80+	0.0101877	POLYMOD, home
[55,65)	80+	0.0360338	POLYMOD, home
[65,70)	80+	0.37956	POLYMOD, home
[70,75)	80+	0.025296	POLYMOD, home
[75,80)	80+	0.110692	POLYMOD, home
80+	80+	0.603304	POLYMOD, home
[0,5)	[0,5)	0.162387	Wave 1, home
[5,10)	[0,5)	0.150494	Wave 1, home
[10,15)	[0,5)	0.0449242	Wave 1, home
[15,20)	[0,5)	0.0380686	Wave 1, home
[20,25)	[0,5)	0.028732	Wave 1, home
[25,35)	[0,5)	0.167375	Wave 1, home
[35,45)	[0,5)	0.160861	Wave 1, home
[45,55)	[0,5)	0.0362107	Wave 1, home
[55,65)	[0,5)	0.00414929	Wave 1, home
[65,70)	[0,5)	0.0459681	Wave 1, home
[70,75)	[0,5)	0.0149712	Wave 1, home
[75,80)	[0,5)	0.00351432	Wave 1, home
80+	[0,5)	0	Wave 1, home
[0,5)	[5,10)	0.161882	Wave 1, home
[5,10)	[5,10)	0.18232	Wave 1, home
[10,15)	[5,10)	0.138277	Wave 1, home
[15,20)	[5,10)	0.0604387	Wave 1, home
[20,25)	[5,10)	0.00385638	Wave 1, home
[25,35)	[5,10)	0.132163	Wave 1, home
[35,45)	[5,10)	0.2229	Wave 1, home
[45,55)	[5,10)	0.0390873	Wave 1, home
[55,65)	[5,10)	0.0333912	Wave 1, home
[65,70)	[5,10)	0.00364762	Wave 1, home
[70,75)	[5,10)	0.0460093	Wave 1, home
[75,80)	[5,10)	0.0573273	Wave 1, home
80+	[5,10)	0	Wave 1, home
[0,5)	[10,15)	0.0530719	Wave 1, home
[5,10)	[10,15)	0.151864	Wave 1, home
[10,15)	[10,15)	0.240359	Wave 1, home
[15,20)	[10,15)	0.182642	Wave 1, home
[20,25)	[10,15)	0.01082	Wave 1, home
[25,35)	[10,15)	0.0468982	Wave 1, home
[35,45)	[10,15)	0.248657	Wave 1, home
[45,55)	[10,15)	0.127341	Wave 1, home
[55,65)	[10,15)	0.0556566	Wave 1, home
[65,70)	[10,15)	0.0319572	Wave 1, home
[70,75)	[10,15)	0.0190162	Wave 1, home
[75,80)	[10,15)	0.0243082	Wave 1, home
80+	[10,15)	0.0101035	Wave 1, home
[0,5)	[15,20)	0.0480269	Wave 1, home
[5,10)	[15,20)	0.0708849	Wave 1, home
[10,15)	[15,20)	0.195045	Wave 1, home
[15,20)	[15,20)	0.30857	Wave 1, home
[20,25)	[15,20)	0.147651	Wave 1, home
[25,35)	[15,20)	0.030034	Wave 1, home
[35,45)	[15,20)	0.088216	Wave 1, home
[45,55)	[15,20)	0.17901	Wave 1, home
[55,65)	[15,20)	0.10268	Wave 1, home
[65,70)	[15,20)	0.00651003	Wave 1, home
[70,75)	[15,20)	0.109181	Wave 1, home
[75,80)	[15,20)	0.0025202	Wave 1, home
80+	[15,20)	0	Wave 1, home
[0,5)	[20,25)	0.0419125	Wave 1, home
[5,10)	[20,25)	0.00522972	Wave 1, home
[10,15)	[20,25)	0.0133605	Wave 1, home
[15,20)	[20,25)	0.170725	Wave 1, home
[20,25)	[20,25)	0.670748	Wave 1, home
[25,35)	[20,25)	0.045308	Wave 1, home
[35,45)	[20,25)	0.010518	Wave 1, home
[45,55)	[20,25)	0.128919	Wave 1, home
[55,65)	[20,25)	0.0976196	Wave 1, home
[65,70)	[20,25)	0.0035697	Wave 1, home
[70,75)	[20,25)	0.00147977	Wave 1, home
[75,80)	[20,25)	0	Wave 1, home
80+	[20,25)	0.00390493	Wave 1, home
[0,5)	[25,35)	0.480538	Wave 1, home
[5,10)	[25,35)	0.352752	Wave 1, home
[10,15)	[25,35)	0.113975	Wave 1, home
[15,20)	[25,35)	0.0683491	Wave 1, home
[20,25)	[25,35)	0.0891733	Wave 1, home
[25,35)	[25,35)	0.779911	Wave 1, home
[35,45)	[25,35)	0.050153	Wave 1, home
[45,55)	[25,35)	0.0383011	Wave 1, home
[55,65)	[25,35)	0.186476	Wave 1, home
[65,70)	[25,35)	0.119429	Wave 1, home
[70,75)	[25,35)	0.0121919	Wave 1, home
[75,80)	[25,35)	0.0160999	Wave 1, home
80+	[25,35)	0	Wave 1, home
[0,5)	[35,45)	0.556343	Wave 1, home
[5,10)	[35,45)	0.716677	Wave 1, home
[10,15)	[35,45)	0.727962	Wave 1, home
[15,20)	[35,45)	0.241836	Wave 1, home
[20,25)	[35,45)	0.0249371	Wave 1, home
[25,35)	[35,45)	0.0604159	Wave 1, home
[35,45)	[35,45)	0.64278	Wave 1, home
[45,55)	[35,45)	0.157564	Wave 1, home
[55,65)	[35,45)	0.0987401	Wave 1, home
[65,70)	[35,45)	0.100003	Wave 1, home
[70,75)	[35,45)	0.0926705	Wave 1, home
[75,80)	[35,45)	0.0190249	Wave 1, home
80+	[35,45)	0.0144469	Wave 1, home
[0,5)	[45,55)	0.142575	Wave 1, home
[5,10)	[45,55)	0.143074	Wave 1, home
[10,15)	[45,55)	0.424414	Wave 1, home
[15,20)	[45,55)	0.558683	Wave 1, home
[20,25)	[45,55)	0.347973	Wave 1, home
[25,35)	[45,55)	0.0525265	Wave 1, home
[35,45)	[45,55)	0.179379	Wave 1, home
[45,55)	[45,55)	0.694835	Wave 1, home
[55,65)	[45,55)	0.225358	Wave 1, home
[65,70)	[45,55)	0.0494287	Wave 1, home
[70,75)	[45,55)	0.0898952	Wave 1, home
[75,80)	[45,55)	0.127717	Wave 1, home
80+	[45,55)	0.0332236	Wave 1, home
[0,5)	[55,65)	0.0119514	Wave 1, home
[5,10)	[55,65)	0.0894125	Wave 1, home
[10,15)	[55,65)	0.1357	Wave 1, home
[15,20)	[55,65)	0.234431	Wave 1, home
[20,25)	[55,65)	0.192755	Wave 1, home
[25,35)	[55,65)	0.187082	Wave 1, home
[35,45)	[55,65)	0.0822333	Wave 1, home
[45,55)	[55,65)	0.16486	Wave 1, home
[55,65)	[55,65)	0.6019	Wave 1, home
[65,70)	[55,65)	0.159805	Wave 1, home
[70,75)	[55,65)	0.0211671	Wave 1, home
[75,80)	[55,65)	0.0882071	Wave 1, home
80+	[55,65)	0.0447157	Wave 1, home
[0,5)	[65,70)	0.0635917	Wave 1, home
[5,10)	[65,70)	0.0046911	Wave 1, home
[10,15)	[65,70)	0.0374222	Wave 1, home
[15,20)	[65,70)	0.00713854	Wave 1, home
[20,25)	[65,70)	0.0033853	Wave 1, home
[25,35)	[65,70)	0.0575459	Wave 1, home
[35,45)	[65,70)	0.0400004	Wave 1, home
[45,55)	[65,70)	0.0173667	Wave 1, home
[55,65)	[65,70)	0.0767517	Wave 1, home
[65,70)	[65,70)	0.468729	Wave 1, home
[70,75)	[65,70)	0.0560076	Wave 1, home
[75,80)	[65,70)	0.0175918	Wave 1, home
80+	[65,70)	0.00437208	Wave 1, home
[0,5)	[70,75)	0.0215154	Wave 1, home
[5,10)	[70,75)	0.0614692	Wave 1, home
[10,15)	[70,75)	0.0231328	Wave 1, home
[15,20)	[70,75)	0.124372	Wave 1, home
[20,25)	[70,75)	0.00145783	Wave 1, home
[25,35)	[70,75)	0.00610274	Wave 1, home
[35,45)	[70,75)	0.038507	Wave 1, home
[45,55)	[70,75)	0.0328112	Wave 1, home
[55,65)	[70,75)	0.010561	Wave 1, home
[65,70)	[70,75)	0.0581826	Wave 1, home
[70,75)	[70,75)	0.315079	Wave 1, home
[75,80)	[70,75)	0.0287141	Wave 1, home
80+	[70,75)	0.0409873	Wave 1, home
[0,5)	[75,80)	0.00318436	Wave 1, home
[5,10)	[75,80)	0.0482907	Wave 1, home
[10,15)	[75,80)	0.0186444	Wave 1, home
[15,20)	[75,80)	0.00181008	Wave 1, home
[20,25)	[75,80)	0	Wave 1, home
[25,35)	[75,80)	0.00508119	Wave 1, home
[35,45)	[75,80)	0.0049844	Wave 1, home
[45,55)	[75,80)	0.0293916	Wave 1, home
[55,65)	[75,80)	0.0277484	Wave 1, home
[65,70)	[75,80)	0.0115225	Wave 1, home
[70,75)	[75,80)	0.0181045	Wave 1, home
[75,80)	[75,80)	0.655604	Wave 1, home
80+	[75,80)	0.112895	Wave 1, home
[0,5)	80+	0	Wave 1, home
[5,10)	80+	0	Wave 1, home
[10,15)	80+	0.0105767	Wave 1, home
[15,20)	80+	0	Wave 1, home
[20,25)	80+	0.00331052	Wave 1, home
[25,35)	80+	0	Wave 1, home
[35,45)	80+	0.00516587	Wave 1, home
[45,55)	80+	0.0104352	Wave 1, home
[55,65)	80+	0.0191988	Wave 1, home
[65,70)	80+	0.00390845	Wave 1, home
[70,75)	80+	0.0352711	Wave 1, home
[75,80)	80+	0.154083	Wave 1, home
80+	80+	0.53781	Wave 1, home
[0,5)	[0,5)	0.195309	Wave 2, home
[5,10)	[0,5)	0.101659	Wave 2, home
[10,15)	[0,5)	0.0466662	Wave 2, home
[15,20)	[0,5)	0.0275269	Wave 2, home
[20,25)	[0,5)	0.0261698	Wave 2, home
[25,35)	[0,5)	0.179764	Wave 2, home
[35,45)	[0,5)	0.0974729	Wave 2, home
[45,55)	[0,5)	0.0291703	Wave 2, home
[55,65)	[0,5)	0.047589	Wave 2, home
[65,70)	[0,5)	0.0857985	Wave 2, home
[70,75)	[0,5)	0.0132218	Wave 2, home
[75,80)	[0,5)	0	Wave 2, home
80+	[0,5)	0.0134345	Wave 2, home
[0,5)	[5,10)	0.109352	Wave 2, home
[5,10)	[5,10)	0.161054	Wave 2, home
[10,15)	[5,10)	0.15617	Wave 2, home
[15,20)	[5,10)	0.167876	Wave 2, home
[20,25)	[5,10)	0.00724003	Wave 2, home
[25,35)	[5,10)	0.0695058	Wave 2, home
[35,45)	[5,10)	0.171118	Wave 2, home
[45,55)	[5,10)	0.0443715	Wave 2, home
[55,65)	[5,10)	0.0351883	Wave 2, home
[65,70)	[5,10)	0.0107382	Wave 2, home
[70,75)	[5,10)	0.0131157	Wave 2, home
[75,80)	[5,10)	0.00233939	Wave 2, home
80+	[5,10)	0.0634382	Wave 2, home
[0,5)	[10,15)	0.0551298	Wave 2, home
[5,10)	[10,15)	0.171515	Wave 2, home
[10,15)	[10,15)	0.287457	Wave 2, home
[15,20)	[10,15)	0.198906	Wave 2, home
[20,25)	[10,15)	0.00531078	Wave 2, home
[25,35)	[10,15)	0.0312685	Wave 2, home
[35,45)	[10,15)	0.156752	Wave 2, home
[45,55)	[10,15)	0.185612	Wave 2, home
[55,65)	[10,15)	0.017766	Wave 2, home
[65,70)	[10,15)	0.0133066	Wave 2, home
[70,75)	[10,15)	0.00653244	Wave 2, home
[75,80)	[10,15)	0.0100193	Wave 2, home
80+	[10,15)	0	Wave 2, home
[0,5)	[15,20)	0.0347276	Wave 2, home
[5,10)	[15,20)	0.196891	Wave 2, home
[10,15)	[15,20)	0.212414	Wave 2, home
[15,20)	[15,20)	0.610832	Wave 2, home
[20,25)	[15,20)	0.105533	Wave 2, home
[25,35)	[15,20)	0.0452946	Wave 2, home
[35,45)	[15,20)	0.0493597	Wave 2, home
[45,55)	[15,20)	0.173559	Wave 2, home
[55,65)	[15,20)	0.0402346	Wave 2, home
[65,70)	[15,20)	0.00202259	Wave 2, home
[70,75)	[15,20)	0.0248765	Wave 2, home
[75,80)	[15,20)	0	Wave 2, home
80+	[15,20)	0.00486629	Wave 2, home
[0,5)	[20,25)	0.0381749	Wave 2, home
[5,10)	[20,25)	0.00981836	Wave 2, home
[10,15)	[20,25)	0.0065577	Wave 2, home
[15,20)	[20,25)	0.122025	Wave 2, home
[20,25)	[20,25)	0.598494	Wave 2, home
[25,35)	[20,25)	0.0324482	Wave 2, home
[35,45)	[20,25)	0.00476188	Wave 2, home
[45,55)	[20,25)	0.0749859	Wave 2, home
[55,65)	[20,25)	0.148866	Wave 2, home
[65,70)	[20,25)	0.00522433	Wave 2, home
[70,75)	[20,25)	0.00429333	Wave 2, home
[75,80)	[20,25)	0	Wave 2, home
80+	[20,25)	0	Wave 2, home
[0,5)	[25,35)	0.516108	Wave 2, home
[5,10)	[25,35)	0.185515	Wave 2, home
[10,15)	[25,35)	0.0759907	Wave 2, home
[15,20)	[25,35)	0.103078	Wave 2, home
[20,25)	[25,35)	0.0638633	Wave 2, home
[25,35)	[25,35)	0.479015	Wave 2, home
[35,45)	[25,35)	0.160467	Wave 2, home
[45,55)	[25,35)	0.0627856	Wave 2, home
[55,65)	[25,35)	0.193032	Wave 2, home
[65,70)	[25,35)	0.101735	Wave 2, home
[70,75)	[25,35)	0.0130982	Wave 2, home
[75,80)	[25,35)	0.0256171	Wave 2, home
80+	[25,35)	0.0403036	Wave 2, home
[0,5)	[35,45)	0.337113	Wave 2, home
[5,10)	[35,45)	0.550186	Wave 2, home
[10,15)	[35,45)	0.458903	Wave 2, home
[15,20)	[35,45)	0.135315	Wave 2, home
[20,25)	[35,45)	0.01129	Wave 2, home
[25,35)	[35,45)	0.193304	Wave 2, home
[35,45)	[35,45)	0.741296	Wave 2, home
[45,55)	[35,45)	0.237946	Wave 2, home
[55,65)	[35,45)	0.116783	Wave 2, home
[65,70)	[35,45)	0.310232	Wave 2, home
[70,75)	[35,45)	0.088013	Wave 2, home
[75,80)	[35,45)	0.0310943	Wave 2, home
80+	[35,45)	0.0330057	Wave 2, home
[0,5)	[45,55)	0.114854	Wave 2, home
[5,10)	[45,55)	0.162417	Wave 2, home
[10,15)	[45,55)	0.618623	Wave 2, home
[15,20)	[45,55)	0.541671	Wave 2, home
[20,25)	[45,55)	0.202398	Wave 2, home
[25,35)	[45,55)	0.0861048	Wave 2, home
[35,45)	[45,55)	0.27089	Wave 2, home
[45,55)	[45,55)	0.634627	Wave 2, home
[55,65)	[45,55)	0.157206	Wave 2, home
[65,70)	[45,55)	0.0632915	Wave 2, home
[70,75)	[45,55)	0.0515874	Wave 2, home
[75,80)	[45,55)	0.116098	Wave 2, home
80+	[45,55)	0.065049	Wave 2, home
[0,5)	[55,65)	0.137073	Wave 2, home
[5,10)	[55,65)	0.0942249	Wave 2, home
[10,15)	[55,65)	0.0433163	Wave 2, home
[15,20)	[55,65)	0.0918603	Wave 2, home
[20,25)	[55,65)	0.293944	Wave 2, home
[25,35)	[55,65)	0.193659	Wave 2, home
[35,45)	[55,65)	0.0972597	Wave 2, home
[45,55)	[55,65)	0.115003	Wave 2, home
[55,65)	[55,65)	0.507094	Wave 2, home
[65,70)	[55,65)	0.187845	Wave 2, home
[70,75)	[55,65)	0.0371943	Wave 2, home
[75,80)	[55,65)	0.263345	Wave 2, home
80+	[55,65)	0.223912	Wave 2, home
[0,5)	[65,70)	0.118693	Wave 2, home
[5,10)	[65,70)	0.0138101	Wave 2, home
[10,15)	[65,70)	0.0155821	Wave 2, home
[15,20)	[65,70)	0.00221786	Wave 2, home
[20,25)	[65,70)	0.00495447	Wave 2, home
[25,35)	[65,70)	0.0490206	Wave 2, home
[35,45)	[65,70)	0.124091	Wave 2, home
[45,55)	[65,70)	0.0222374	Wave 2, home
[55,65)	[65,70)	0.0902191	Wave 2, home
[65,70)	[65,70)	0.640029	Wave 2, home
[70,75)	[65,70)	0.0640643	Wave 2, home
[75,80)	[65,70)	0.0220867	Wave 2, home
80+	[65,70)	0.014742	Wave 2, home
[0,5)	[70,75)	0.0190012	Wave 2, home
[5,10)	[70,75)	0.0175227	Wave 2, home
[10,15)	[70,75)	0.00794661	Wave 2, home
[15,20)	[70,75)	0.0283375	Wave 2, home
[20,25)	[70,75)	0.00422967	Wave 2, home
[25,35)	[70,75)	0.00655637	Wave 2, home
[35,45)	[70,75)	0.0365718	Wave 2, home
[45,55)	[70,75)	0.0188291	Wave 2, home
[55,65)	[70,75)	0.0185576	Wave 2, home
[65,70)	[70,75)	0.0665522	Wave 2, home
[70,75)	[70,75)	0.460502	Wave 2, home
[75,80)	[70,75)	0.0812263	Wave 2, home
80+	[70,75)	0.0156085	Wave 2, home
[0,5)	[75,80)	0	Wave 2, home
[5,10)	[75,80)	0.00197063	Wave 2, home
[10,15)	[75,80)	0.00768482	Wave 2, home
[15,20)	[75,80)	0	Wave 2, home
[20,25)	[75,80)	0	Wave 2, home
[25,35)	[75,80)	0.00808486	Wave 2, home
[35,45)	[75,80)	0.00814647	Wave 2, home
[45,55)	[75,80)	0.0267178	Wave 2, home
[55,65)	[75,80)	0.0828438	Wave 2, home
[65,70)	[75,80)	0.0144667	Wave 2, home
[70,75)	[75,80)	0.0512138	Wave 2, home
[75,80)	[75,80)	0.366586	Wave 2, home
80+	[75,80)	0.12814	Wave 2, home
[0,5)	80+	0.0166144	Wave 2, home
[5,10)	80+	0.0729344	Wave 2, home
[10,15)	80+	0	Wave 2, home
[15,20)	80+	0.00477025	Wave 2, home
[20,25)	80+	0	Wave 2, home
[25,35)	80+	0.0173607	Wave 2, home
[35,45)	80+	0.011802	Wave 2, home
[45,55)	80+	0.0204313	Wave 2, home
[55,65)	80+	0.0961371	Wave 2, home
[65,70)	80+	0.0131787	Wave 2, home
[70,75)	80+	0.0134317	Wave 2, home
[75,80)	80+	0.17489	Wave 2, home
80+	80+	0.155103	Wave 2, home
[0,5)	[0,5)	0.376537	Wave 3, home
[5,10)	[0,5)	0.190092	Wave 3, home
[10,15)	[0,5)	0.0284367	Wave 3, home
[15,20)	[0,5)	0.0270334	Wave 3, home
[20,25)	[0,5)	0.0136195	Wave 3, home
[25,35)	[0,5)	0.181919	Wave 3, home
[35,45)	[0,5)	0.169016	Wave 3, home
[45,55)	[0,5)	0.0604053	Wave 3, home
[55,65)	[0,5)	0.0178383	Wave 3, home
[65,70)	[0,5)	0.035359	Wave 3, home
[70,75)	[0,5)	0	Wave 3, home
[75,80)	[0,5)	0	Wave 3, home
80+	[0,5)	0	Wave 3, home
[0,5)	[5,10)	0.204477	Wave 3, home
[5,10)	[5,10)	0.923023	Wave 3, home
[10,15)	[5,10)	0.0890808	Wave 3, home
[15,20)	[5,10)	0.0243385	Wave 3, home
[20,25)	[5,10)	0.0122707	Wave 3, home
[25,35)	[5,10)	0.0589808	Wave 3, home
[35,45)	[5,10)	0.248388	Wave 3, home
[45,55)	[5,10)	0.0256909	Wave 3, home
[55,65)	[5,10)	0.0204936	Wave 3, home
[65,70)	[5,10)	0.0175232	Wave 3, home
[70,75)	[5,10)	0.00427279	Wave 3, home
[75,80)	[5,10)	0.00660767	Wave 3, home
80+	[5,10)	0	Wave 3, home
[0,5)	[10,15)	0.0335941	Wave 3, home
[5,10)	[10,15)	0.0978339	Wave 3, home
[10,15)	[10,15)	0.202012	Wave 3, home
[15,20)	[10,15)	0.360463	Wave 3, home
[20,25)	[10,15)	0.0254649	Wave 3, home
[25,35)	[10,15)	0.0129695	Wave 3, home
[35,45)	[10,15)	0.278462	Wave 3, home
[45,55)	[10,15)	0.165332	Wave 3, home
[55,65)	[10,15)	0.0198615	Wave 3, home
[65,70)	[10,15)	0.0113503	Wave 3, home
[70,75)	[10,15)	0.0126038	Wave 3, home
[75,80)	[10,15)	0	Wave 3, home
80+	[10,15)	0	Wave 3, home
[0,5)	[15,20)	0.034105	Wave 3, home
[5,10)	[15,20)	0.0285452	Wave 3, home
[10,15)	[15,20)	0.38494	Wave 3, home
[15,20)	[15,20)	0.114536	Wave 3, home
[20,25)	[15,20)	0.0821383	Wave 3, home
[25,35)	[15,20)	0.0490139	Wave 3, home
[35,45)	[15,20)	0.0830942	Wave 3, home
[45,55)	[15,20)	0.199787	Wave 3, home
[55,65)	[15,20)	0.051835	Wave 3, home
[65,70)	[15,20)	0.034176	Wave 3, home
[70,75)	[15,20)	0.0293139	Wave 3, home
[75,80)	[15,20)	0	Wave 3, home
80+	[15,20)	0	Wave 3, home
[0,5)	[20,25)	0.0198674	Wave 3, home
[5,10)	[20,25)	0.0166406	Wave 3, home
[10,15)	[20,25)	0.0314439	Wave 3, home
[15,20)	[20,25)	0.0949743	Wave 3, home
[20,25)	[20,25)	0.616446	Wave 3, home
[25,35)	[20,25)	0.0716907	Wave 3, home
[35,45)	[20,25)	0.00318445	Wave 3, home
[45,55)	[20,25)	0.0812539	Wave 3, home
[55,65)	[20,25)	0.0755005	Wave 3, home
[65,70)	[20,25)	0.0541536	Wave 3, home
[70,75)	[20,25)	0	Wave 3, home
[75,80)	[20,25)	0	Wave 3, home
80+	[20,25)	0	Wave 3, home
[0,5)	[25,35)	0.522296	Wave 3, home
[5,10)	[25,35)	0.157424	Wave 3, home
[10,15)	[25,35)	0.0315194	Wave 3, home
[15,20)	[25,35)	0.111542	Wave 3, home
[20,25)	[25,35)	0.141099	Wave 3, home
[25,35)	[25,35)	0.757778	Wave 3, home
[35,45)	[25,35)	0.0272997	Wave 3, home
[45,55)	[25,35)	0.0205852	Wave 3, home
[55,65)	[25,35)	0.148335	Wave 3, home
[65,70)	[25,35)	0.0617568	Wave 3, home
[70,75)	[25,35)	0.00737626	Wave 3, home
[75,80)	[25,35)	0.0654134	Wave 3, home
80+	[25,35)	0	Wave 3, home
[0,5)	[35,45)	0.584547	Wave 3, home
[5,10)	[35,45)	0.798627	Wave 3, home
[10,15)	[35,45)	0.815217	Wave 3, home
[15,20)	[35,45)	0.227795	Wave 3, home
[20,25)	[35,45)	0.00755003	Wave 3, home
[25,35)	[35,45)	0.0328861	Wave 3, home
[35,45)	[35,45)	0.658473	Wave 3, home
[45,55)	[35,45)	0.110986	Wave 3, home
[55,65)	[35,45)	0.0291498	Wave 3, home
[65,70)	[35,45)	0.175597	Wave 3, home
[70,75)	[35,45)	0.0705144	Wave 3, home
[75,80)	[35,45)	0.00709004	Wave 3, home
80+	[35,45)	0.0271601	Wave 3, home
[0,5)	[45,55)	0.237838	Wave 3, home
[5,10)	[45,55)	0.0940385	Wave 3, home
[10,15)	[45,55)	0.551033	Wave 3, home
[15,20)	[45,55)	0.623528	Wave 3, home
[20,25)	[45,55)	0.219317	Wave 3, home
[25,35)	[45,55)	0.0282308	Wave 3, home
[35,45)	[45,55)	0.126352	Wave 3, home
[45,55)	[45,55)	0.596789	Wave 3, home
[55,65)	[45,55)	0.169467	Wave 3, home
[65,70)	[45,55)	0.0431037	Wave 3, home
[70,75)	[45,55)	0.0499219	Wave 3, home
[75,80)	[45,55)	0.0970953	Wave 3, home
80+	[45,55)	0.00977085	Wave 3, home
[0,5)	[55,65)	0.0513806	Wave 3, home
[5,10)	[55,65)	0.0548762	Wave 3, home
[10,15)	[55,65)	0.0484255	Wave 3, home
[15,20)	[55,65)	0.118345	Wave 3, home
[20,25)	[55,65)	0.14908	Wave 3, home
[25,35)	[55,65)	0.148816	Wave 3, home
[35,45)	[55,65)	0.0242767	Wave 3, home
[45,55)	[55,65)	0.123973	Wave 3, home
[55,65)	[55,65)	0.533773	Wave 3, home
[65,70)	[55,65)	0.264707	Wave 3, home
[70,75)	[55,65)	0.1621	Wave 3, home
[75,80)	[55,65)	0.54074	Wave 3, home
80+	[55,65)	0.0260706	Wave 3, home
[0,5)	[65,70)	0.0489152	Wave 3, home
[5,10)	[65,70)	0.0225361	Wave 3, home
[10,15)	[65,70)	0.0132913	Wave 3, home
[15,20)	[65,70)	0.0374755	Wave 3, home
[20,25)	[65,70)	0.0513563	Wave 3, home
[25,35)	[65,70)	0.0297571	Wave 3, home
[35,45)	[65,70)	0.0702377	Wave 3, home
[45,55)	[65,70)	0.0151444	Wave 3, home
[55,65)	[65,70)	0.127134	Wave 3, home
[65,70)	[65,70)	0.516456	Wave 3, home
[70,75)	[65,70)	0.0649801	Wave 3, home
[75,80)	[65,70)	0.025752	Wave 3, home
80+	[65,70)	0.033539	Wave 3, home
[0,5)	[70,75)	0	Wave 3, home
[5,10)	[70,75)	0.00570852	Wave 3, home
[10,15)	[70,75)	0.0153324	Wave 3, home
[15,20)	[70,75)	0.0333923	Wave 3, home
[20,25)	[70,75)	0	Wave 3, home
[25,35)	[70,75)	0.00369223	Wave 3, home
[35,45)	[70,75)	0.0293006	Wave 3, home
[45,55)	[70,75)	0.0182212	Wave 3, home
[55,65)	[70,75)	0.0808773	Wave 3, home
[65,70)	[70,75)	0.0675036	Wave 3, home
[70,75)	[70,75)	0.597774	Wave 3, home
[75,80)	[70,75)	0.0489427	Wave 3, home
80+	[70,75)	0.0141333	Wave 3, home
[0,5)	[75,80)	0	Wave 3, home
[5,10)	[75,80)	0.00556609	Wave 3, home
[10,15)	[75,80)	0	Wave 3, home
[15,20)	[75,80)	0	Wave 3, home
[20,25)	[75,80)	0	Wave 3, home
[25,35)	[75,80)	0.0206447	Wave 3, home
[35,45)	[75,80)	0.00185754	Wave 3, home
[45,55)	[75,80)	0.0223447	Wave 3, home
[55,65)	[75,80)	0.170108	Wave 3, home
[65,70)	[75,80)	0.0168674	Wave 3, home
[70,75)	[75,80)	0.0308588	Wave 3, home
[75,80)	[75,80)	0.0553234	Wave 3, home
80+	[75,80)	0.045584	Wave 3, home
[0,5)	80+	0	Wave 3, home
[5,10)	80+	0	Wave 3, home
[10,15)	80+	0	Wave 3, home
[15,20)	80+	0	Wave 3, home
[20,25)	80+	0	Wave 3, home
[25,35)	80+	0	Wave 3, home
[35,45)	80+	0.00971183	Wave 3, home
[45,55)	80+	0.00306893	Wave 3, home
[55,65)	80+	0.0111935	Wave 3, home
[65,70)	80+	0.0299824	Wave 3, home
[70,75)	80+	0.0121622	Wave 3, home
[75,80)	80+	0.0622145	Wave 3, home
80+	80+	0.0964506	Wave 3, home
[0,5)	[0,5)	0.349743	Wave 4, home
[5,10)	[0,5)	0.099089	Wave 4, home
[10,15)	[0,5)	0.0125516	Wave 4, home
[15,20)	[0,5)	0.00957361	Wave 4, home
[20,25)	[0,5)	0.00717773	Wave 4, home
[25,35)	[0,5)	0.149698	Wave 4, home
[35,45)	[0,5)	0.197272	Wave 4, home
[45,55)	[0,5)	0.0256735	Wave 4, home
[55,65)	[0,5)	0.0119236	Wave 4, home
[65,70)	[0,5)	0.00747909	Wave 4, home
[70,75)	[0,5)	0.00341076	Wave 4, home
[75,80)	[0,5)	0.000326188	Wave 4, home
80+	[0,5)	0.00255608	Wave 4, home
[0,5)	[5,10)	0.106587	Wave 4, home
[5,10)	[5,10)	0.257486	Wave 4, home
[10,15)	[5,10)	0.0640304	Wave 4, home
[15,20)	[5,10)	0.0359452	Wave 4, home
[20,25)	[5,10)	0.0109826	Wave 4, home
[25,35)	[5,10)	0.0974639	Wave 4, home
[35,45)	[5,10)	0.163734	Wave 4, home
[45,55)	[5,10)	0.0624632	Wave 4, home
[55,65)	[5,10)	0.0125524	Wave 4, home
[65,70)	[5,10)	0.0121792	Wave 4, home
[70,75)	[5,10)	0	Wave 4, home
[75,80)	[5,10)	0.0295831	Wave 4, home
80+	[5,10)	0.00224411	Wave 4, home
[0,5)	[10,15)	0.014828	Wave 4, home
[5,10)	[10,15)	0.0703221	Wave 4, home
[10,15)	[10,15)	0.183402	Wave 4, home
[15,20)	[10,15)	0.384278	Wave 4, home
[20,25)	[10,15)	0.013176	Wave 4, home
[25,35)	[10,15)	0.0260165	Wave 4, home
[35,45)	[10,15)	0.141122	Wave 4, home
[45,55)	[10,15)	0.16042	Wave 4, home
[55,65)	[10,15)	0.0309121	Wave 4, home
[65,70)	[10,15)	0.0353182	Wave 4, home
[70,75)	[10,15)	0.0229692	Wave 4, home
[75,80)	[10,15)	0.0104249	Wave 4, home
80+	[10,15)	0	Wave 4, home
[0,5)	[15,20)	0.012078	Wave 4, home
[5,10)	[15,20)	0.0421579	Wave 4, home
[10,15)	[15,20)	0.410373	Wave 4, home
[15,20)	[15,20)	0.323438	Wave 4, home
[20,25)	[15,20)	0.146969	Wave 4, home
[25,35)	[15,20)	0.0578977	Wave 4, home
[35,45)	[15,20)	0.0479004	Wave 4, home
[45,55)	[15,20)	0.17007	Wave 4, home
[55,65)	[15,20)	0.0510655	Wave 4, home
[65,70)	[15,20)	0.0102549	Wave 4, home
[70,75)	[15,20)	0.0253317	Wave 4, home
[75,80)	[15,20)	0.000881049	Wave 4, home
80+	[15,20)	0	Wave 4, home
[0,5)	[20,25)	0.0104704	Wave 4, home
[5,10)	[20,25)	0.0148937	Wave 4, home
[10,15)	[20,25)	0.0162696	Wave 4, home
[15,20)	[20,25)	0.169937	Wave 4, home
[20,25)	[20,25)	0.713372	Wave 4, home
[25,35)	[20,25)	0.0825177	Wave 4, home
[35,45)	[20,25)	0.0307139	Wave 4, home
[45,55)	[20,25)	0.126517	Wave 4, home
[55,65)	[20,25)	0.105459	Wave 4, home
[65,70)	[20,25)	0.0350828	Wave 4, home
[70,75)	[20,25)	0.00906683	Wave 4, home
[75,80)	[20,25)	0	Wave 4, home
80+	[20,25)	0	Wave 4, home
[0,5)	[25,35)	0.429788	Wave 4, home
[5,10)	[25,35)	0.260137	Wave 4, home
[10,15)	[25,35)	0.0632271	Wave 4, home
[15,20)	[25,35)	0.131759	Wave 4, home
[20,25)	[25,35)	0.162408	Wave 4, home
[25,35)	[25,35)	0.59953	Wave 4, home
[35,45)	[25,35)	0.0505595	Wave 4, home
[45,55)	[25,35)	0.0946841	Wave 4, home
[55,65)	[25,35)	0.163062	Wave 4, home
[65,70)	[25,35)	0.063131	Wave 4, home
[70,75)	[25,35)	0.0666995	Wave 4, home
[75,80)	[25,35)	0.0500833	Wave 4, home
80+	[25,35)	0.0862748	Wave 4, home
[0,5)	[35,45)	0.682271	Wave 4, home
[5,10)	[35,45)	0.526444	Wave 4, home
[10,15)	[35,45)	0.413146	Wave 4, home
[15,20)	[35,45)	0.131315	Wave 4, home
[20,25)	[35,45)	0.0728198	Wave 4, home
[25,35)	[35,45)	0.0609055	Wave 4, home
[35,45)	[35,45)	0.360563	Wave 4, home
[45,55)	[35,45)	0.13931	Wave 4, home
[55,65)	[35,45)	0.121896	Wave 4, home
[65,70)	[35,45)	0.110478	Wave 4, home
[70,75)	[35,45)	0.128509	Wave 4, home
[75,80)	[35,45)	0.10774	Wave 4, home
80+	[35,45)	0.040432	Wave 4, home
[0,5)	[45,55)	0.101086	Wave 4, home
[5,10)	[45,55)	0.228639	Wave 4, home
[10,15)	[45,55)	0.534662	Wave 4, home
[15,20)	[45,55)	0.530782	Wave 4, home
[20,25)	[45,55)	0.341488	Wave 4, home
[25,35)	[45,55)	0.129851	Wave 4, home
[35,45)	[45,55)	0.158597	Wave 4, home
[45,55)	[45,55)	0.621004	Wave 4, home
[55,65)	[45,55)	0.168181	Wave 4, home
[65,70)	[45,55)	0.0681071	Wave 4, home
[70,75)	[45,55)	0.0652272	Wave 4, home
[75,80)	[45,55)	0.0927025	Wave 4, home
80+	[45,55)	0.0765209	Wave 4, home
[0,5)	[55,65)	0.0343441	Wave 4, home
[5,10)	[55,65)	0.0336119	Wave 4, home
[10,15)	[55,65)	0.0753685	Wave 4, home
[15,20)	[55,65)	0.116589	Wave 4, home
[20,25)	[55,65)	0.208235	Wave 4, home
[25,35)	[55,65)	0.163591	Wave 4, home
[35,45)	[55,65)	0.101519	Wave 4, home
[45,55)	[55,65)	0.123032	Wave 4, home
[55,65)	[55,65)	0.603859	Wave 4, home
[65,70)	[55,65)	0.205185	Wave 4, home
[70,75)	[55,65)	0.0294225	Wave 4, home
[75,80)	[55,65)	0.0791164	Wave 4, home
80+	[55,65)	0.128491	Wave 4, home
[0,5)	[65,70)	0.0103465	Wave 4, home
[5,10)	[65,70)	0.0156633	Wave 4, home
[10,15)	[65,70)	0.0413579	Wave 4, home
[15,20)	[65,70)	0.011245	Wave 4, home
[20,25)	[65,70)	0.0332706	Wave 4, home
[25,35)	[65,70)	0.0304193	Wave 4, home
[35,45)	[65,70)	0.0441904	Wave 4, home
[45,55)	[65,70)	0.0239294	Wave 4, home
[55,65)	[65,70)	0.0985472	Wave 4, home
[65,70)	[65,70)	0.467508	Wave 4, home
[70,75)	[65,70)	0.116026	Wave 4, home
[75,80)	[65,70)	0.160448	Wave 4, home
80+	[65,70)	0.0222144	Wave 4, home
[0,5)	[70,75)	0.00490165	Wave 4, home
[5,10)	[70,75)	0	Wave 4, home
[10,15)	[70,75)	0.0279416	Wave 4, home
[15,20)	[70,75)	0.028856	Wave 4, home
[20,25)	[70,75)	0.00893241	Wave 4, home
[25,35)	[70,75)	0.0333868	Wave 4, home
[35,45)	[70,75)	0.0533989	Wave 4, home
[45,55)	[70,75)	0.0238075	Wave 4, home
[55,65)	[70,75)	0.0146799	Wave 4, home
[65,70)	[70,75)	0.120532	Wave 4, home
[70,75)	[70,75)	0.198881	Wave 4, home
[75,80)	[70,75)	0.198194	Wave 4, home
80+	[70,75)	0.0280578	Wave 4, home
[0,5)	[75,80)	0.000295562	Wave 4, home
[5,10)	[75,80)	0.0249198	Wave 4, home
[10,15)	[75,80)	0.00799594	Wave 4, home
[15,20)	[75,80)	0.000632796	Wave 4, home
[20,25)	[75,80)	0	Wave 4, home
[25,35)	[75,80)	0.0158065	Wave 4, home
[35,45)	[75,80)	0.0282272	Wave 4, home
[45,55)	[75,80)	0.0213337	Wave 4, home
[55,65)	[75,80)	0.0248887	Wave 4, home
[65,70)	[75,80)	0.105092	Wave 4, home
[70,75)	[75,80)	0.124963	Wave 4, home
[75,80)	[75,80)	0.43805	Wave 4, home
80+	[75,80)	0.017091	Wave 4, home
[0,5)	80+	0.00316108	Wave 4, home
[5,10)	80+	0.00258003	Wave 4, home
[10,15)	80+	0	Wave 4, home
[15,20)	80+	0	Wave 4, home
[20,25)	80+	0	Wave 4, home
[25,35)	80+	0.0371626	Wave 4, home
[35,45)	80+	0.0144575	Wave 4, home
[45,55)	80+	0.0240345	Wave 4, home
[55,65)	80+	0.055168	Wave 4, home
[65,70)	80+	0.0198587	Wave 4, home
[70,75)	80+	0.0241448	Wave 4, home
[75,80)	80+	0.0233264	Wave 4, home
80+	80+	0.0443563	Wave 4, home
[0,5)	[0,5)	0.423266	POLYMOD, school
[5,10)	[0,5)	0.200707	POLYMOD, school
[10,15)	[0,5)	0	POLYMOD, school
[15,20)	[0,5)	0.088286	POLYMOD, school
[20,25)	[0,5)	0	POLYMOD, school
[25,35)	[0,5)	0.0128916	POLYMOD, school
[35,45)	[0,5)	0.0138536	POLYMOD, school
[45,55)	[0,5)	0.0125256	POLYMOD, school
[55,65)	[0,5)	0.000315394	POLYMOD, school
[65,70)	[0,5)	0	POLYMOD, school
[70,75)	[0,5)	0	POLYMOD, school
[75,80)	[0,5)	0	POLYMOD, school
80+	[0,5)	0	POLYMOD, school
[0,5)	[5,10)	0.215895	POLYMOD, school
[5,10)	[5,10)	0.399836	POLYMOD, school
[10,15)	[5,10)	0.176037	POLYMOD, school
[15,20)	[5,10)	0.0401284	POLYMOD, school
[20,25)	[5,10)	0.194201	POLYMOD, school
[25,35)	[5,10)	0.0140819	POLYMOD, school
[35,45)	[5,10)	0.114338	POLYMOD, school
[45,55)	[5,10)	0.0548501	POLYMOD, school
[55,65)	[5,10)	0.117522	POLYMOD, school
[65,70)	[5,10)	0	POLYMOD, school
[70,75)	[5,10)	0.00102467	POLYMOD, school
[75,80)	[5,10)	0	POLYMOD, school
80+	[5,10)	0	POLYMOD, school
[0,5)	[10,15)	0	POLYMOD, school
[5,10)	[10,15)	0.193335	POLYMOD, school
[10,15)	[10,15)	1.22876	POLYMOD, school
[15,20)	[10,15)	0.20677	POLYMOD, school
[20,25)	[10,15)	0.0025725	POLYMOD, school
[25,35)	[10,15)	0.0160955	POLYMOD, school
[35,45)	[10,15)	0.206747	POLYMOD, school
[45,55)	[10,15)	0.0210936	POLYMOD, school
[55,65)	[10,15)	0.017439	POLYMOD, school
[65,70)	[10,15)	0.00278567	POLYMOD, school
[70,75)	[10,15)	0	POLYMOD, school
[75,80)	[10,15)	0	POLYMOD, school
80+	[10,15)	0	POLYMOD, school
[0,5)	[15,20)	0.111381	POLYMOD, school
[5,10)	[15,20)	0.0470642	POLYMOD, school
[10,15)	[15,20)	0.220811	POLYMOD, school
[15,20)	[15,20)	1.0552	POLYMOD, school
[20,25)	[15,20)	0.399477	POLYMOD, school
[25,35)	[15,20)	0.0350159	POLYMOD, school
[35,45)	[15,20)	0.0472707	POLYMOD, school
[45,55)	[15,20)	1.69458	POLYMOD, school
[55,65)	[15,20)	0.00262847	POLYMOD, school
[65,70)	[15,20)	0.00621341	POLYMOD, school
[70,75)	[15,20)	0	POLYMOD, school
[75,80)	[15,20)	0	POLYMOD, school
80+	[15,20)	0	POLYMOD, school
[0,5)	[20,25)	0	POLYMOD, school
[5,10)	[20,25)	0.26336	POLYMOD, school
[10,15)	[20,25)	0.0031765	POLYMOD, school
[15,20)	[20,25)	0.461904	POLYMOD, school
[20,25)	[20,25)	0.150682	POLYMOD, school
[25,35)	[20,25)	0.0275987	POLYMOD, school
[35,45)	[20,25)	0.0105733	POLYMOD, school
[45,55)	[20,25)	0.00466579	POLYMOD, school
[55,65)	[20,25)	0.00121471	POLYMOD, school
[65,70)	[20,25)	0	POLYMOD, school
[70,75)	[20,25)	0	POLYMOD, school
[75,80)	[20,25)	0	POLYMOD, school
80+	[20,25)	0.00201622	POLYMOD, school
[0,5)	[25,35)	0.0370123	POLYMOD, school
[5,10)	[25,35)	0.0375854	POLYMOD, school
[10,15)	[25,35)	0.0391164	POLYMOD, school
[15,20)	[25,35)	0.0796866	POLYMOD, school
[20,25)	[25,35)	0.0543186	POLYMOD, school
[25,35)	[25,35)	0.0984096	POLYMOD, school
[35,45)	[25,35)	0.0166758	POLYMOD, school
[45,55)	[25,35)	0.00210897	POLYMOD, school
[55,65)	[25,35)	0.0065424	POLYMOD, school
[65,70)	[25,35)	0	POLYMOD, school
[70,75)	[25,35)	0	POLYMOD, school
[75,80)	[25,35)	0	POLYMOD, school
80+	[25,35)	0	POLYMOD, school
[0,5)	[35,45)	0.0479132	POLYMOD, school
[5,10)	[35,45)	0.367623	POLYMOD, school
[10,15)	[35,45)	0.605265	POLYMOD, school
[15,20)	[35,45)	0.129588	POLYMOD, school
[20,25)	[35,45)	0.0250682	POLYMOD, school
[25,35)	[35,45)	0.0200881	POLYMOD, school
[35,45)	[35,45)	0.0224292	POLYMOD, school
[45,55)	[35,45)	0.0213381	POLYMOD, school
[55,65)	[35,45)	0	POLYMOD, school
[65,70)	[35,45)	0	POLYMOD, school
[70,75)	[35,45)	0	POLYMOD, school
[75,80)	[35,45)	0	POLYMOD, school
80+	[35,45)	0	POLYMOD, school
[0,5)	[45,55)	0.0493178	POLYMOD, school
[5,10)	[45,55)	0.200772	POLYMOD, school
[10,15)	[45,55)	0.0703026	POLYMOD, school
[15,20)	[45,55)	5.2887	POLYMOD, school
[20,25)	[45,55)	0.0125937	POLYMOD, school
[25,35)	[45,55)	0.00289226	POLYMOD, school
[35,45)	[45,55)	0.0242924	POLYMOD, school
[45,55)	[45,55)	0.185211	POLYMOD, school
[55,65)	[45,55)	0.00256486	POLYMOD, school
[65,70)	[45,55)	0.00212775	POLYMOD, school
[70,75)	[45,55)	0	POLYMOD, school
[75,80)	[45,55)	0	POLYMOD, school
80+	[45,55)	0	POLYMOD, school
[0,5)	[55,65)	0.000908447	POLYMOD, school
[5,10)	[55,65)	0.314693	POLYMOD, school
[10,15)	[55,65)	0.0425191	POLYMOD, school
[15,20)	[55,65)	0.0060011	POLYMOD, school
[20,25)	[55,65)	0.00239851	POLYMOD, school
[25,35)	[55,65)	0.00656364	POLYMOD, school
[35,45)	[55,65)	0	POLYMOD, school
[45,55)	[55,65)	0.00187631	POLYMOD, school
[55,65)	[55,65)	0.0114398	POLYMOD, school
[65,70)	[55,65)	0.121876	POLYMOD, school
[70,75)	[55,65)	0	POLYMOD, school
[75,80)	[55,65)	0	POLYMOD, school
80+	[55,65)	0	POLYMOD, school
[0,5)	[65,70)	0	POLYMOD, school
[5,10)	[65,70)	0	POLYMOD, school
[10,15)	[65,70)	0.00326204	POLYMOD, school
[15,20)	[65,70)	0.00681328	POLYMOD, school
[20,25)	[65,70)	0	POLYMOD, school
[25,35)	[65,70)	0	POLYMOD, school
[35,45)	[65,70)	0	POLYMOD, school
[45,55)	[65,70)	0.000747582	POLYMOD, school
[55,65)	[65,70)	0.0585353	POLYMOD, school
[65,70)	[65,70)	0	POLYMOD, school
[70,75)	[65,70)	0	POLYMOD, school
[75,80)	[65,70)	0	POLYMOD, school
80+	[65,70)	0	POLYMOD, school
[0,5)	[70,75)	0	POLYMOD, school
[5,10)	[70,75)	0.00136898	POLYMOD, school
[10,15)	[70,75)	0	POLYMOD, school
[15,20)	[70,75)	0	POLYMOD, school
[20,25)	[70,75)	0	POLYMOD, school
[25,35)	[70,75)	0	POLYMOD, school
[35,45)	[70,75)	0	POLYMOD, school
[45,55)	[70,75)	0	POLYMOD, school
[55,65)	[70,75)	0	POLYMOD, school
[65,70)	[70,75)	0	POLYMOD, school
[70,75)	[70,75)	0	POLYMOD, school
[75,80)	[70,75)	0	POLYMOD, school
80+	[70,75)	0	POLYMOD, school
[0,5)	[75,80)	0	POLYMOD, school
[5,10)	[75,80)	0	POLYMOD, school
[10,15)	[75,80)	0	POLYMOD, school
[15,20)	[75,80)	0	POLYMOD, school
[20,25)	[75,80)	0	POLYMOD, school
[25,35)	[75,80)	0	POLYMOD, school
[35,45)	[75,80)	0	POLYMOD, school
[45,55)	[75,80)	0	POLYMOD, school
[55,65)	[75,80)	0	POLYMOD, school
[65,70)	[75,80)	0	POLYMOD, school
[70,75)	[75,80)	0	POLYMOD, school
[75,80)	[75,80)	0	POLYMOD, school
80+	[75,80)	0	POLYMOD, school
[0,5)	80+	0	POLYMOD, school
[5,10)	80+	0	POLYMOD, school
[10,15)	80+	0	POLYMOD, school
[15,20)	80+	0	POLYMOD, school
[20,25)	80+	0.00170931	POLYMOD, school
[25,35)	80+	0	POLYMOD, school
[35,45)	80+	0	POLYMOD, school
[45,55)	80+	0	POLYMOD, school
[55,65)	80+	0	POLYMOD, school
[65,70)	80+	0	POLYMOD, school
[70,75)	80+	0	POLYMOD, school
[75,80)	80+	0	POLYMOD, school
80+	80+	0	POLYMOD, school
[0,5)	[0,5)	0	Wave 1, school
[5,10)	[0,5)	0	Wave 1, school
[10,15)	[0,5)	0	Wave 1, school
[15,20)	[0,5)	0.00241173	Wave 1, school
[20,25)	[0,5)	0	Wave 1, school
[25,35)	[0,5)	0	Wave 1, school
[35,45)	[0,5)	0	Wave 1, school
[45,55)	[0,5)	0	Wave 1, school
[55,65)	[0,5)	0	Wave 1, school
[65,70)	[0,5)	0	Wave 1, school
[70,75)	[0,5)	0	Wave 1, school
[75,80)	[0,5)	0	Wave 1, school
80+	[0,5)	0	Wave 1, school
[0,5)	[5,10)	0	Wave 1, school
[5,10)	[5,10)	0	Wave 1, school
[10,15)	[5,10)	0.0193885	Wave 1, school
[15,20)	[5,10)	0	Wave 1, school
[20,25)	[5,10)	0	Wave 1, school
[25,35)	[5,10)	0.00981836	Wave 1, school
[35,45)	[5,10)	0	Wave 1, school
[45,55)	[5,10)	0	Wave 1, school
[55,65)	[5,10)	0	Wave 1, school
[65,70)	[5,10)	0	Wave 1, school
[70,75)	[5,10)	0	Wave 1, school
[75,80)	[5,10)	0	Wave 1, school
80+	[5,10)	0	Wave 1, school
[0,5)	[10,15)	0	Wave 1, school
[5,10)	[10,15)	0.0212936	Wave 1, school
[10,15)	[10,15)	0	Wave 1, school
[15,20)	[10,15)	0	Wave 1, school
[20,25)	[10,15)	0	Wave 1, school
[25,35)	[10,15)	0	Wave 1, school
[35,45)	[10,15)	0	Wave 1, school
[45,55)	[10,15)	0	Wave 1, school
[55,65)	[10,15)	0	Wave 1, school
[65,70)	[10,15)	0	Wave 1, school
[70,75)	[10,15)	0	Wave 1, school
[75,80)	[10,15)	0	Wave 1, school
80+	[10,15)	0	Wave 1, school
[0,5)	[15,20)	0.00304261	Wave 1, school
[5,10)	[15,20)	0	Wave 1, school
[10,15)	[15,20)	0	Wave 1, school
[15,20)	[15,20)	0.0494942	Wave 1, school
[20,25)	[15,20)	0.000635683	Wave 1, school
[25,35)	[15,20)	0	Wave 1, school
[35,45)	[15,20)	0	Wave 1, school
[45,55)	[15,20)	0	Wave 1, school
[55,65)	[15,20)	0	Wave 1, school
[65,70)	[15,20)	0	Wave 1, school
[70,75)	[15,20)	0	Wave 1, school
[75,80)	[15,20)	0	Wave 1, school
80+	[15,20)	0	Wave 1, school
[0,5)	[20,25)	0	Wave 1, school
[5,10)	[20,25)	0	Wave 1, school
[10,15)	[20,25)	0	Wave 1, school
[15,20)	[20,25)	0.000735023	Wave 1, school
[20,25)	[20,25)	0	Wave 1, school
[25,35)	[20,25)	0.000231816	Wave 1, school
[35,45)	[20,25)	0	Wave 1, school
[45,55)	[20,25)	0	Wave 1, school
[55,65)	[20,25)	0	Wave 1, school
[65,70)	[20,25)	0	Wave 1, school
[70,75)	[20,25)	0	Wave 1, school
[75,80)	[20,25)	0	Wave 1, school
80+	[20,25)	0	Wave 1, school
[0,5)	[25,35)	0	Wave 1, school
[5,10)	[25,35)	0.0262058	Wave 1, school
[10,15)	[25,35)	0	Wave 1, school
[15,20)	[25,35)	0	Wave 1, school
[20,25)	[25,35)	0.000456251	Wave 1, school
[25,35)	[25,35)	0.00216793	Wave 1, school
[35,45)	[25,35)	0	Wave 1, school
[45,55)	[25,35)	0	Wave 1, school
[55,65)	[25,35)	0	Wave 1, school
[65,70)	[25,35)	0	Wave 1, school
[70,75)	[25,35)	0	Wave 1, school
[75,80)	[25,35)	0	Wave 1, school
80+	[25,35)	0	Wave 1, school
[0,5)	[35,45)	0	Wave 1, school
[5,10)	[35,45)	0	Wave 1, school
[10,15)	[35,45)	0	Wave 1, school
[15,20)	[35,45)	0	Wave 1, school
[20,25)	[35,45)	0	Wave 1, school
[25,35)	[35,45)	0	Wave 1, school
[35,45)	[35,45)	0	Wave 1, school
[45,55)	[35,45)	0	Wave 1, school
[55,65)	[35,45)	0	Wave 1, school
[65,70)	[35,45)	0	Wave 1, school
[70,75)	[35,45)	0	Wave 1, school
[75,80)	[35,45)	0	Wave 1, school
80+	[35,45)	0	Wave 1, school
[0,5)	[45,55)	0	Wave 1, school
[5,10)	[45,55)	0	Wave 1, school
[10,15)	[45,55)	0	Wave 1, school
[15,20)	[45,55)	0	Wave 1, school
[20,25)	[45,55)	0	Wave 1, school
[25,35)	[45,55)	0	Wave 1, school
[35,45)	[45,55)	0	Wave 1, school
[45,55)	[45,55)	0.0014002	Wave 1, school
[55,65)	[45,55)	0	Wave 1, school
[65,70)	[45,55)	0	Wave 1, school
[70,75)	[45,55)	0	Wave 1, school
[75,80)	[45,55)	0	Wave 1, school
80+	[45,55)	0	Wave 1, school
[0,5)	[55,65)	0	Wave 1, school
[5,10)	[55,65)	0	Wave 1, school
[10,15)	[55,65)	0	Wave 1, school
[15,20)	[55,65)	0	Wave 1, school
[20,25)	[55,65)	0	Wave 1, school
[25,35)	[55,65)	0	Wave 1, school
[35,45)	[55,65)	0	Wave 1, school
[45,55)	[55,65)	0	Wave 1, school
[55,65)	[55,65)	0	Wave 1, school
[65,70)	[55,65)	0	Wave 1, school
[70,75)	[55,65)	0	Wave 1, school
[75,80)	[55,65)	0	Wave 1, school
80+	[55,65)	0	Wave 1, school
[0,5)	[65,70)	0	Wave 1, school
[5,10)	[65,70)	0	Wave 1, school
[10,15)	[65,70)	0	Wave 1, school
[15,20)	[65,70)	0	Wave 1, school
[20,25)	[65,70)	0	Wave 1, school
[25,35)	[65,70)	0	Wave 1, school
[35,45)	[65,70)	0	Wave 1, school
[45,55)	[65,70)	0	Wave 1, school
[55,65)	[65,70)	0	Wave 1, school
[65,70)	[65,70)	0	Wave 1, school
[70,75)	[65,70)	0	Wave 1, school
[75,80)	[65,70)	0	Wave 1, school
80+	[65,70)	0	Wave 1, school
[0,5)	[70,75)	0	Wave 1, school
[5,10)	[70,75)	0	Wave 1, school
[10,15)	[70,75)	0	Wave 1, school
[15,20)	[70,75)	0	Wave 1, school
[20,25)	[70,75)	0	Wave 1, school
[25,35)	[70,75)	0	Wave 1, school
[35,45)	[70,75)	0	Wave 1, school
[45,55)	[70,75)	0	Wave 1, school
[55,65)	[70,75)	0	Wave 1, school
[65,70)	[70,75)	0	Wave 1, school
[truncated: 3,071 more rows]

## Sheet: Scenerio 2, all contacts
participant's age	contact's age	contacts values	Studies/Settings
[0,5)	[0,5)	1.46067	POLYMOD, overall
[5,10)	[0,5)	0.688635	POLYMOD, overall
[10,15)	[0,5)	0.306301	POLYMOD, overall
[15,20)	[0,5)	0.66498	POLYMOD, overall
[20,25)	[0,5)	0.678227	POLYMOD, overall
[25,35)	[0,5)	0.870486	POLYMOD, overall
[35,45)	[0,5)	0.709641	POLYMOD, overall
[45,55)	[0,5)	0.481267	POLYMOD, overall
[55,65)	[0,5)	0.298581	POLYMOD, overall
[65,70)	[0,5)	0.151484	POLYMOD, overall
[70,75)	[0,5)	0.0855173	POLYMOD, overall
[75,80)	[0,5)	0.169144	POLYMOD, overall
80+	[0,5)	0.0566326	POLYMOD, overall
[0,5)	[5,10)	0.740744	POLYMOD, overall
[5,10)	[5,10)	2.09783	POLYMOD, overall
[10,15)	[5,10)	0.657907	POLYMOD, overall
[15,20)	[5,10)	0.734616	POLYMOD, overall
[20,25)	[5,10)	0.58741	POLYMOD, overall
[25,35)	[5,10)	0.70342	POLYMOD, overall
[35,45)	[5,10)	0.813273	POLYMOD, overall
[45,55)	[5,10)	0.503821	POLYMOD, overall
[55,65)	[5,10)	0.396265	POLYMOD, overall
[65,70)	[5,10)	0.163904	POLYMOD, overall
[70,75)	[5,10)	0.167079	POLYMOD, overall
[75,80)	[5,10)	0.155761	POLYMOD, overall
80+	[5,10)	0.0479159	POLYMOD, overall
[0,5)	[10,15)	0.361854	POLYMOD, overall
[5,10)	[10,15)	0.722553	POLYMOD, overall
[10,15)	[10,15)	3.50909	POLYMOD, overall
[15,20)	[10,15)	1.59655	POLYMOD, overall
[20,25)	[10,15)	0.663695	POLYMOD, overall
[25,35)	[10,15)	0.668744	POLYMOD, overall
[35,45)	[10,15)	1.0835	POLYMOD, overall
[45,55)	[10,15)	0.67879	POLYMOD, overall
[55,65)	[10,15)	0.413542	POLYMOD, overall
[65,70)	[10,15)	0.28954	POLYMOD, overall
[70,75)	[10,15)	0.20239	POLYMOD, overall
[75,80)	[10,15)	0.231281	POLYMOD, overall
80+	[10,15)	0.294646	POLYMOD, overall
[0,5)	[15,20)	0.838932	POLYMOD, overall
[5,10)	[15,20)	0.861587	POLYMOD, overall
[10,15)	[15,20)	1.70497	POLYMOD, overall
[15,20)	[15,20)	4.77966	POLYMOD, overall
[20,25)	[15,20)	1.92983	POLYMOD, overall
[25,35)	[15,20)	1.15139	POLYMOD, overall
[35,45)	[15,20)	1.46697	POLYMOD, overall
[45,55)	[15,20)	1.2848	POLYMOD, overall
[55,65)	[15,20)	0.812987	POLYMOD, overall
[65,70)	[15,20)	0.720553	POLYMOD, overall
[70,75)	[15,20)	0.644609	POLYMOD, overall
[75,80)	[15,20)	0.826265	POLYMOD, overall
80+	[15,20)	1.26176	POLYMOD, overall
[0,5)	[20,25)	0.989357	POLYMOD, overall
[5,10)	[20,25)	0.7966	POLYMOD, overall
[10,15)	[20,25)	0.819524	POLYMOD, overall
[15,20)	[20,25)	2.23141	POLYMOD, overall
[20,25)	[20,25)	3.05263	POLYMOD, overall
[25,35)	[20,25)	1.78761	POLYMOD, overall
[35,45)	[20,25)	1.15918	POLYMOD, overall
[45,55)	[20,25)	1.05534	POLYMOD, overall
[55,65)	[20,25)	0.851563	POLYMOD, overall
[65,70)	[20,25)	0.68907	POLYMOD, overall
[70,75)	[20,25)	0.650062	POLYMOD, overall
[75,80)	[20,25)	0.868494	POLYMOD, overall
80+	[20,25)	1.38806	POLYMOD, overall
[0,5)	[25,35)	2.49919	POLYMOD, overall
[5,10)	[25,35)	1.87747	POLYMOD, overall
[10,15)	[25,35)	1.62523	POLYMOD, overall
[15,20)	[25,35)	2.62024	POLYMOD, overall
[20,25)	[25,35)	3.51831	POLYMOD, overall
[25,35)	[25,35)	4.00806	POLYMOD, overall
[35,45)	[25,35)	2.56378	POLYMOD, overall
[45,55)	[25,35)	2.23695	POLYMOD, overall
[55,65)	[25,35)	2.0146	POLYMOD, overall
[65,70)	[25,35)	1.75495	POLYMOD, overall
[70,75)	[25,35)	1.17783	POLYMOD, overall
[75,80)	[25,35)	1.84181	POLYMOD, overall
80+	[25,35)	2.30893	POLYMOD, overall
[0,5)	[35,45)	2.45432	POLYMOD, overall
[5,10)	[35,45)	2.61487	POLYMOD, overall
[10,15)	[35,45)	3.17202	POLYMOD, overall
[15,20)	[35,45)	4.02155	POLYMOD, overall
[20,25)	[35,45)	2.74831	POLYMOD, overall
[25,35)	[35,45)	3.0884	POLYMOD, overall
[35,45)	[35,45)	3.9281	POLYMOD, overall
[45,55)	[35,45)	2.80068	POLYMOD, overall
[55,65)	[35,45)	2.15693	POLYMOD, overall
[65,70)	[35,45)	1.96544	POLYMOD, overall
[70,75)	[35,45)	1.64384	POLYMOD, overall
[75,80)	[35,45)	2.07678	POLYMOD, overall
80+	[35,45)	3.01443	POLYMOD, overall
[0,5)	[45,55)	1.89492	POLYMOD, overall
[5,10)	[45,55)	1.84418	POLYMOD, overall
[10,15)	[45,55)	2.26233	POLYMOD, overall
[15,20)	[45,55)	4.0098	POLYMOD, overall
[20,25)	[45,55)	2.84852	POLYMOD, overall
[25,35)	[45,55)	3.06778	POLYMOD, overall
[35,45)	[45,55)	3.18843	POLYMOD, overall
[45,55)	[45,55)	3.45143	POLYMOD, overall
[55,65)	[45,55)	2.46133	POLYMOD, overall
[65,70)	[45,55)	1.66974	POLYMOD, overall
[70,75)	[45,55)	1.36813	POLYMOD, overall
[75,80)	[45,55)	2.16824	POLYMOD, overall
80+	[45,55)	2.7869	POLYMOD, overall
[0,5)	[55,65)	0.86002	POLYMOD, overall
[5,10)	[55,65)	1.06109	POLYMOD, overall
[10,15)	[55,65)	1.00828	POLYMOD, overall
[15,20)	[55,65)	1.85614	POLYMOD, overall
[20,25)	[55,65)	1.68145	POLYMOD, overall
[25,35)	[55,65)	2.02114	POLYMOD, overall
[35,45)	[55,65)	1.79635	POLYMOD, overall
[45,55)	[55,65)	1.80057	POLYMOD, overall
[55,65)	[55,65)	2.24051	POLYMOD, overall
[65,70)	[55,65)	1.44641	POLYMOD, overall
[70,75)	[55,65)	1.04053	POLYMOD, overall
[75,80)	[55,65)	0.994405	POLYMOD, overall
80+	[55,65)	1.54179	POLYMOD, overall
[0,5)	[65,70)	0.209561	POLYMOD, overall
[5,10)	[65,70)	0.210792	POLYMOD, overall
[10,15)	[65,70)	0.339053	POLYMOD, overall
[15,20)	[65,70)	0.790119	POLYMOD, overall
[20,25)	[65,70)	0.653476	POLYMOD, overall
[25,35)	[65,70)	0.845611	POLYMOD, overall
[35,45)	[65,70)	0.786164	POLYMOD, overall
[45,55)	[65,70)	0.586662	POLYMOD, overall
[55,65)	[65,70)	0.694689	POLYMOD, overall
[65,70)	[65,70)	1.08108	POLYMOD, overall
[70,75)	[65,70)	0.740729	POLYMOD, overall
[75,80)	[65,70)	0.349172	POLYMOD, overall
80+	[65,70)	0.432832	POLYMOD, overall
[0,5)	[70,75)	0.122898	POLYMOD, overall
[5,10)	[70,75)	0.22322	POLYMOD, overall
[10,15)	[70,75)	0.246204	POLYMOD, overall
[15,20)	[70,75)	0.734292	POLYMOD, overall
[20,25)	[70,75)	0.640424	POLYMOD, overall
[25,35)	[70,75)	0.589569	POLYMOD, overall
[35,45)	[70,75)	0.68306	POLYMOD, overall
[45,55)	[70,75)	0.49936	POLYMOD, overall
[55,65)	[70,75)	0.519159	POLYMOD, overall
[65,70)	[70,75)	0.769495	POLYMOD, overall
[70,75)	[70,75)	0.818182	POLYMOD, overall
[75,80)	[70,75)	0.419541	POLYMOD, overall
80+	[70,75)	0.217779	POLYMOD, overall
[0,5)	[75,80)	0.153263	POLYMOD, overall
[5,10)	[75,80)	0.131208	POLYMOD, overall
[10,15)	[75,80)	0.177393	POLYMOD, overall
[15,20)	[75,80)	0.593448	POLYMOD, overall
[20,25)	[75,80)	0.539474	POLYMOD, overall
[25,35)	[75,80)	0.581283	POLYMOD, overall
[35,45)	[75,80)	0.544102	POLYMOD, overall
[45,55)	[75,80)	0.49898	POLYMOD, overall
[55,65)	[75,80)	0.312823	POLYMOD, overall
[65,70)	[75,80)	0.228706	POLYMOD, overall
[70,75)	[75,80)	0.264524	POLYMOD, overall
[75,80)	[75,80)	0.357143	POLYMOD, overall
80+	[75,80)	0.232349	POLYMOD, overall
[0,5)	80+	0.0700369	POLYMOD, overall
[5,10)	80+	0.0550885	POLYMOD, overall
[10,15)	80+	0.308445	POLYMOD, overall
[15,20)	80+	1.23685	POLYMOD, overall
[20,25)	80+	1.17677	POLYMOD, overall
[25,35)	80+	0.994565	POLYMOD, overall
[35,45)	80+	1.07789	POLYMOD, overall
[45,55)	80+	0.87534	POLYMOD, overall
[55,65)	80+	0.661971	POLYMOD, overall
[65,70)	80+	0.386933	POLYMOD, overall
[70,75)	80+	0.187407	POLYMOD, overall
[75,80)	80+	0.317117	POLYMOD, overall
80+	80+	0.461538	POLYMOD, overall
[0,5)	[0,5)	0.217391	Wave 1, overall
[5,10)	[0,5)	0.253247	Wave 1, overall
[10,15)	[0,5)	0.130958	Wave 1, overall
[15,20)	[0,5)	0.0607789	Wave 1, overall
[20,25)	[0,5)	0.0524745	Wave 1, overall
[25,35)	[0,5)	0.181928	Wave 1, overall
[35,45)	[0,5)	0.18056	Wave 1, overall
[45,55)	[0,5)	0.0496912	Wave 1, overall
[55,65)	[0,5)	0.0150947	Wave 1, overall
[65,70)	[0,5)	0.0231218	Wave 1, overall
[70,75)	[0,5)	0.0207449	Wave 1, overall
[75,80)	[0,5)	0.0239917	Wave 1, overall
80+	[0,5)	0	Wave 1, overall
[0,5)	[5,10)	0.27241	Wave 1, overall
[5,10)	[5,10)	0.333333	Wave 1, overall
[10,15)	[5,10)	0.262401	Wave 1, overall
[15,20)	[5,10)	0.0723684	Wave 1, overall
[20,25)	[5,10)	0.0230437	Wave 1, overall
[25,35)	[5,10)	0.178071	Wave 1, overall
[35,45)	[5,10)	0.234123	Wave 1, overall
[45,55)	[5,10)	0.05407	Wave 1, overall
[55,65)	[5,10)	0.0269977	Wave 1, overall
[65,70)	[5,10)	0.0217548	Wave 1, overall
[70,75)	[5,10)	0.0190328	Wave 1, overall
[75,80)	[5,10)	0.0247319	Wave 1, overall
80+	[5,10)	0	Wave 1, overall
[0,5)	[10,15)	0.154709	Wave 1, overall
[5,10)	[10,15)	0.288185	Wave 1, overall
[10,15)	[10,15)	0.219178	Wave 1, overall
[15,20)	[10,15)	0.243404	Wave 1, overall
[20,25)	[10,15)	0.0448527	Wave 1, overall
[25,35)	[10,15)	0.0594725	Wave 1, overall
[35,45)	[10,15)	0.196898	Wave 1, overall
[45,55)	[10,15)	0.140253	Wave 1, overall
[55,65)	[10,15)	0.0590775	Wave 1, overall
[65,70)	[10,15)	0.0329491	Wave 1, overall
[70,75)	[10,15)	0.0168664	Wave 1, overall
[75,80)	[10,15)	0.01786	Wave 1, overall
80+	[10,15)	0.0130858	Wave 1, overall
[0,5)	[15,20)	0.076678	Wave 1, overall
[5,10)	[15,20)	0.0848766	Wave 1, overall
[10,15)	[15,20)	0.259933	Wave 1, overall
[15,20)	[15,20)	0.473684	Wave 1, overall
[20,25)	[15,20)	0.201483	Wave 1, overall
[25,35)	[15,20)	0.0474096	Wave 1, overall
[35,45)	[15,20)	0.104452	Wave 1, overall
[45,55)	[15,20)	0.206937	Wave 1, overall
[55,65)	[15,20)	0.078173	Wave 1, overall
[65,70)	[15,20)	0.0199549	Wave 1, overall
[70,75)	[15,20)	0.013861	Wave 1, overall
[75,80)	[15,20)	0.0219839	Wave 1, overall
80+	[15,20)	0.00536913	Wave 1, overall
[0,5)	[20,25)	0.0765466	Wave 1, overall
[5,10)	[20,25)	0.03125	Wave 1, overall
[10,15)	[20,25)	0.0553837	Wave 1, overall
[15,20)	[20,25)	0.232969	Wave 1, overall
[20,25)	[20,25)	0.771084	Wave 1, overall
[25,35)	[20,25)	0.105251	Wave 1, overall
[35,45)	[20,25)	0.0236531	Wave 1, overall
[45,55)	[20,25)	0.113764	Wave 1, overall
[55,65)	[20,25)	0.110957	Wave 1, overall
[65,70)	[20,25)	0.0174633	Wave 1, overall
[70,75)	[20,25)	0.011236	Wave 1, overall
[75,80)	[20,25)	0	Wave 1, overall
80+	[20,25)	0.0142115	Wave 1, overall
[0,5)	[25,35)	0.522322	Wave 1, overall
[5,10)	[25,35)	0.475283	Wave 1, overall
[10,15)	[25,35)	0.144534	Wave 1, overall
[15,20)	[25,35)	0.107891	Wave 1, overall
[20,25)	[25,35)	0.20715	Wave 1, overall
[25,35)	[25,35)	0.913295	Wave 1, overall
[35,45)	[25,35)	0.155918	Wave 1, overall
[45,55)	[25,35)	0.112321	Wave 1, overall
[55,65)	[25,35)	0.201031	Wave 1, overall
[65,70)	[25,35)	0.111915	Wave 1, overall
[70,75)	[25,35)	0.0510296	Wave 1, overall
[75,80)	[25,35)	0.0897437	Wave 1, overall
80+	[25,35)	0.00670967	Wave 1, overall
[0,5)	[35,45)	0.624471	Wave 1, overall
[5,10)	[35,45)	0.752761	Wave 1, overall
[10,15)	[35,45)	0.576434	Wave 1, overall
[15,20)	[35,45)	0.286347	Wave 1, overall
[20,25)	[35,45)	0.0560793	Wave 1, overall
[25,35)	[35,45)	0.187824	Wave 1, overall
[35,45)	[35,45)	0.737226	Wave 1, overall
[45,55)	[35,45)	0.18772	Wave 1, overall
[55,65)	[35,45)	0.174985	Wave 1, overall
[65,70)	[35,45)	0.159896	Wave 1, overall
[70,75)	[35,45)	0.114497	Wave 1, overall
[75,80)	[35,45)	0.0842926	Wave 1, overall
80+	[35,45)	0.0408264	Wave 1, overall
[0,5)	[45,55)	0.195652	Wave 1, overall
[5,10)	[45,55)	0.197917	Wave 1, overall
[10,15)	[45,55)	0.467447	Wave 1, overall
[15,20)	[45,55)	0.645842	Wave 1, overall
[20,25)	[45,55)	0.307066	Wave 1, overall
[25,35)	[45,55)	0.154039	Wave 1, overall
[35,45)	[45,55)	0.21371	Wave 1, overall
[45,55)	[45,55)	0.906383	Wave 1, overall
[55,65)	[45,55)	0.313578	Wave 1, overall
[65,70)	[45,55)	0.119667	Wave 1, overall
[70,75)	[45,55)	0.136522	Wave 1, overall
[75,80)	[45,55)	0.193289	Wave 1, overall
80+	[45,55)	0.0996468	Wave 1, overall
[0,5)	[55,65)	0.043478	Wave 1, overall
[5,10)	[55,65)	0.0722926	Wave 1, overall
[10,15)	[55,65)	0.14404	Wave 1, overall
[15,20)	[55,65)	0.178478	Wave 1, overall
[20,25)	[55,65)	0.21909	Wave 1, overall
[25,35)	[55,65)	0.201684	Wave 1, overall
[35,45)	[55,65)	0.145732	Wave 1, overall
[45,55)	[55,65)	0.229396	Wave 1, overall
[55,65)	[55,65)	0.958491	Wave 1, overall
[65,70)	[55,65)	0.25562	Wave 1, overall
[70,75)	[55,65)	0.0956146	Wave 1, overall
[75,80)	[55,65)	0.119411	Wave 1, overall
80+	[55,65)	0.085005	Wave 1, overall
[0,5)	[65,70)	0.0319865	Wave 1, overall
[5,10)	[65,70)	0.0279782	Wave 1, overall
[10,15)	[65,70)	0.0385836	Wave 1, overall
[15,20)	[65,70)	0.0218814	Wave 1, overall
[20,25)	[65,70)	0.0165613	Wave 1, overall
[25,35)	[65,70)	0.0539255	Wave 1, overall
[35,45)	[65,70)	0.0639573	Wave 1, overall
[45,55)	[65,70)	0.042045	Wave 1, overall
[55,65)	[65,70)	0.12277	Wave 1, overall
[65,70)	[65,70)	0.703704	Wave 1, overall
[70,75)	[65,70)	0.205434	Wave 1, overall
[75,80)	[65,70)	0.0824391	Wave 1, overall
80+	[65,70)	0.0186437	Wave 1, overall
[0,5)	[70,75)	0.0298128	Wave 1, overall
[5,10)	[70,75)	0.0254281	Wave 1, overall
[10,15)	[70,75)	0.0205177	Wave 1, overall
[15,20)	[70,75)	0.0157895	Wave 1, overall
[20,25)	[70,75)	0.0110694	Wave 1, overall
[25,35)	[70,75)	0.0255432	Wave 1, overall
[35,45)	[70,75)	0.0475764	Wave 1, overall
[45,55)	[70,75)	0.0498297	Wave 1, overall
[55,65)	[70,75)	0.0477055	Wave 1, overall
[65,70)	[70,75)	0.213412	Wave 1, overall
[70,75)	[70,75)	0.640449	Wave 1, overall
[75,80)	[70,75)	0.119515	Wave 1, overall
80+	[70,75)	0.0780968	Wave 1, overall
[0,5)	[75,80)	0.0217391	Wave 1, overall
[5,10)	[75,80)	0.0208333	Wave 1, overall
[10,15)	[75,80)	0.0136986	Wave 1, overall
[15,20)	[75,80)	0.0157895	Wave 1, overall
[20,25)	[75,80)	0	Wave 1, overall
[25,35)	[75,80)	0.0283235	Wave 1, overall
[35,45)	[75,80)	0.022084	Wave 1, overall
[45,55)	[75,80)	0.0444819	Wave 1, overall
[55,65)	[75,80)	0.0375645	Wave 1, overall
[65,70)	[75,80)	0.0539971	Wave 1, overall
[70,75)	[75,80)	0.0753549	Wave 1, overall
[75,80)	[75,80)	0.657143	Wave 1, overall
80+	[75,80)	0.062802	Wave 1, overall
[0,5)	80+	0	Wave 1, overall
[5,10)	80+	0	Wave 1, overall
[10,15)	80+	0.0136986	Wave 1, overall
[15,20)	80+	0.00526316	Wave 1, overall
[20,25)	80+	0.0120482	Wave 1, overall
[25,35)	80+	0.00289017	Wave 1, overall
[35,45)	80+	0.0145985	Wave 1, overall
[45,55)	80+	0.0312981	Wave 1, overall
[55,65)	80+	0.0364972	Wave 1, overall
[65,70)	80+	0.0166667	Wave 1, overall
[70,75)	80+	0.0672052	Wave 1, overall
[75,80)	80+	0.0857143	Wave 1, overall
80+	80+	0.818182	Wave 1, overall
[0,5)	[0,5)	0.444444	Wave 2, overall
[5,10)	[0,5)	0.243175	Wave 2, overall
[10,15)	[0,5)	0.109926	Wave 2, overall
[15,20)	[0,5)	0.0633302	Wave 2, overall
[20,25)	[0,5)	0.21546	Wave 2, overall
[25,35)	[0,5)	0.250016	Wave 2, overall
[35,45)	[0,5)	0.212905	Wave 2, overall
[45,55)	[0,5)	0.0318692	Wave 2, overall
[55,65)	[0,5)	0.0474958	Wave 2, overall
[65,70)	[0,5)	0.0743599	Wave 2, overall
[70,75)	[0,5)	0.0261782	Wave 2, overall
[75,80)	[0,5)	0	Wave 2, overall
80+	[0,5)	0.0454545	Wave 2, overall
[0,5)	[5,10)	0.261576	Wave 2, overall
[5,10)	[5,10)	0.682927	Wave 2, overall
[10,15)	[5,10)	0.230053	Wave 2, overall
[15,20)	[5,10)	0.140967	Wave 2, overall
[20,25)	[5,10)	0.0339926	Wave 2, overall
[25,35)	[5,10)	0.15953	Wave 2, overall
[35,45)	[5,10)	0.264105	Wave 2, overall
[45,55)	[5,10)	0.0667212	Wave 2, overall
[55,65)	[5,10)	0.0562446	Wave 2, overall
[65,70)	[5,10)	0.065058	Wave 2, overall
[70,75)	[5,10)	0.0319546	Wave 2, overall
[75,80)	[5,10)	0.073072	Wave 2, overall
80+	[5,10)	0.157578	Wave 2, overall
[0,5)	[10,15)	0.129863	Wave 2, overall
[5,10)	[10,15)	0.252658	Wave 2, overall
[10,15)	[10,15)	0.380952	Wave 2, overall
[15,20)	[10,15)	0.276273	Wave 2, overall
[20,25)	[10,15)	0.032137	Wave 2, overall
[25,35)	[10,15)	0.0527019	Wave 2, overall
[35,45)	[10,15)	0.181155	Wave 2, overall
[45,55)	[10,15)	0.169159	Wave 2, overall
[55,65)	[10,15)	0.0448463	Wave 2, overall
[65,70)	[10,15)	0.0237591	Wave 2, overall
[70,75)	[10,15)	0.0202228	Wave 2, overall
[75,80)	[10,15)	0.0103474	Wave 2, overall
80+	[10,15)	0.00758147	Wave 2, overall
[0,5)	[15,20)	0.0798966	Wave 2, overall
[5,10)	[15,20)	0.165332	Wave 2, overall
[10,15)	[15,20)	0.295034	Wave 2, overall
[15,20)	[15,20)	0.863636	Wave 2, overall
[20,25)	[15,20)	0.212016	Wave 2, overall
[25,35)	[15,20)	0.0468029	Wave 2, overall
[35,45)	[15,20)	0.0658712	Wave 2, overall
[45,55)	[15,20)	0.25421	Wave 2, overall
[55,65)	[15,20)	0.0845145	Wave 2, overall
[65,70)	[15,20)	0.0240216	Wave 2, overall
[70,75)	[15,20)	0.0334512	Wave 2, overall
[75,80)	[15,20)	0	Wave 2, overall
80+	[15,20)	0.00772829	Wave 2, overall
[0,5)	[20,25)	0.3143	Wave 2, overall
[5,10)	[20,25)	0.0460982	Wave 2, overall
[10,15)	[20,25)	0.0396825	Wave 2, overall
[15,20)	[20,25)	0.245148	Wave 2, overall
[20,25)	[20,25)	0.85	Wave 2, overall
[25,35)	[20,25)	0.203914	Wave 2, overall
[35,45)	[20,25)	0.087978	Wave 2, overall
[45,55)	[20,25)	0.122946	Wave 2, overall
[55,65)	[20,25)	0.131295	Wave 2, overall
[65,70)	[20,25)	0.033901	Wave 2, overall
[70,75)	[20,25)	0.0221574	Wave 2, overall
[75,80)	[20,25)	0.0281216	Wave 2, overall
80+	[20,25)	0.0098296	Wave 2, overall
[0,5)	[25,35)	0.717805	Wave 2, overall
[5,10)	[25,35)	0.425795	Wave 2, overall
[10,15)	[25,35)	0.12808	Wave 2, overall
[15,20)	[25,35)	0.106511	Wave 2, overall
[20,25)	[25,35)	0.401335	Wave 2, overall
[25,35)	[25,35)	1	Wave 2, overall
[35,45)	[25,35)	0.463503	Wave 2, overall
[45,55)	[25,35)	0.196055	Wave 2, overall
[55,65)	[25,35)	0.278584	Wave 2, overall
[65,70)	[25,35)	0.213597	Wave 2, overall
[70,75)	[25,35)	0.156734	Wave 2, overall
[75,80)	[25,35)	0.120349	Wave 2, overall
80+	[25,35)	0.15205	Wave 2, overall
[0,5)	[35,45)	0.736338	Wave 2, overall
[5,10)	[35,45)	0.849159	Wave 2, overall
[10,15)	[35,45)	0.530345	Wave 2, overall
[15,20)	[35,45)	0.18058	Wave 2, overall
[20,25)	[35,45)	0.208587	Wave 2, overall
[25,35)	[35,45)	0.55835	Wave 2, overall
[35,45)	[35,45)	0.919355	Wave 2, overall
[45,55)	[35,45)	0.505529	Wave 2, overall
[55,65)	[35,45)	0.375321	Wave 2, overall
[65,70)	[35,45)	0.457705	Wave 2, overall
[70,75)	[35,45)	0.24601	Wave 2, overall
[75,80)	[35,45)	0.237349	Wave 2, overall
80+	[35,45)	0.0563832	Wave 2, overall
[0,5)	[45,55)	0.125481	Wave 2, overall
[5,10)	[45,55)	0.244225	Wave 2, overall
[10,15)	[45,55)	0.563787	Wave 2, overall
[15,20)	[45,55)	0.793377	Wave 2, overall
[20,25)	[45,55)	0.331851	Wave 2, overall
[25,35)	[45,55)	0.268872	Wave 2, overall
[35,45)	[45,55)	0.575519	Wave 2, overall
[45,55)	[45,55)	1.11005	Wave 2, overall
[55,65)	[45,55)	0.541222	Wave 2, overall
[65,70)	[45,55)	0.262635	Wave 2, overall
[70,75)	[45,55)	0.283838	Wave 2, overall
[75,80)	[45,55)	0.309838	Wave 2, overall
80+	[45,55)	0.258477	Wave 2, overall
[0,5)	[55,65)	0.136805	Wave 2, overall
[5,10)	[55,65)	0.150608	Wave 2, overall
[10,15)	[55,65)	0.109342	Wave 2, overall
[15,20)	[55,65)	0.192956	Wave 2, overall
[20,25)	[55,65)	0.259248	Wave 2, overall
[25,35)	[55,65)	0.279489	Wave 2, overall
[35,45)	[55,65)	0.312577	Wave 2, overall
[45,55)	[55,65)	0.395928	Wave 2, overall
[55,65)	[55,65)	1.16393	Wave 2, overall
[65,70)	[55,65)	0.379573	Wave 2, overall
[70,75)	[55,65)	0.254777	Wave 2, overall
[75,80)	[55,65)	0.197493	Wave 2, overall
80+	[55,65)	0.303409	Wave 2, overall
[0,5)	[65,70)	0.102869	Wave 2, overall
[5,10)	[65,70)	0.0836693	Wave 2, overall
[10,15)	[65,70)	0.0278221	Wave 2, overall
[15,20)	[65,70)	0.0263407	Wave 2, overall
[20,25)	[65,70)	0.0321499	Wave 2, overall
[25,35)	[65,70)	0.10292	Wave 2, overall
[35,45)	[65,70)	0.183079	Wave 2, overall
[45,55)	[65,70)	0.0922767	Wave 2, overall
[55,65)	[65,70)	0.182303	Wave 2, overall
[65,70)	[65,70)	0.840816	Wave 2, overall
[70,75)	[65,70)	0.229372	Wave 2, overall
[75,80)	[65,70)	0.10556	Wave 2, overall
80+	[65,70)	0.0956784	Wave 2, overall
[0,5)	[70,75)	0.037621	Wave 2, overall
[5,10)	[70,75)	0.0426918	Wave 2, overall
[10,15)	[70,75)	0.0246007	Wave 2, overall
[15,20)	[70,75)	0.0381053	Wave 2, overall
[20,25)	[70,75)	0.0218289	Wave 2, overall
[25,35)	[70,75)	0.078454	Wave 2, overall
[35,45)	[70,75)	0.102224	Wave 2, overall
[45,55)	[70,75)	0.103599	Wave 2, overall
[55,65)	[70,75)	0.127117	Wave 2, overall
[65,70)	[70,75)	0.23828	Wave 2, overall
[70,75)	[70,75)	0.808219	Wave 2, overall
[75,80)	[70,75)	0.167455	Wave 2, overall
80+	[70,75)	0.0557154	Wave 2, overall
[0,5)	[75,80)	0	Wave 2, overall
[5,10)	[75,80)	0.0615535	Wave 2, overall
[10,15)	[75,80)	0.00793651	Wave 2, overall
[15,20)	[75,80)	0	Wave 2, overall
[20,25)	[75,80)	0.017468	Wave 2, overall
[25,35)	[75,80)	0.0379826	Wave 2, overall
[35,45)	[75,80)	0.0621836	Wave 2, overall
[45,55)	[75,80)	0.0713034	Wave 2, overall
[55,65)	[75,80)	0.0621278	Wave 2, overall
[65,70)	[75,80)	0.0691413	Wave 2, overall
[70,75)	[75,80)	0.105582	Wave 2, overall
[75,80)	[75,80)	0.676471	Wave 2, overall
80+	[75,80)	0.142428	Wave 2, overall
[0,5)	80+	0.0562132	Wave 2, overall
[5,10)	80+	0.181166	Wave 2, overall
[10,15)	80+	0.00793651	Wave 2, overall
[15,20)	80+	0.00757576	Wave 2, overall
[20,25)	80+	0.00833333	Wave 2, overall
[25,35)	80+	0.065495	Wave 2, overall
[35,45)	80+	0.0201613	Wave 2, overall
[45,55)	80+	0.0811853	Wave 2, overall
[55,65)	80+	0.130269	Wave 2, overall
[65,70)	80+	0.0855324	Wave 2, overall
[70,75)	80+	0.0479452	Wave 2, overall
[75,80)	80+	0.194391	Wave 2, overall
80+	80+	0.454545	Wave 2, overall
[0,5)	[0,5)	0.619048	Wave 3, overall
[5,10)	[0,5)	0.348948	Wave 3, overall
[10,15)	[0,5)	0.248832	Wave 3, overall
[15,20)	[0,5)	0.206537	Wave 3, overall
[20,25)	[0,5)	0.0668231	Wave 3, overall
[25,35)	[0,5)	0.264617	Wave 3, overall
[35,45)	[0,5)	0.270306	Wave 3, overall
[45,55)	[0,5)	0.101733	Wave 3, overall
[55,65)	[0,5)	0.134875	Wave 3, overall
[65,70)	[0,5)	0.128392	Wave 3, overall
[70,75)	[0,5)	0.0891672	Wave 3, overall
[75,80)	[0,5)	0.0525532	Wave 3, overall
80+	[0,5)	0.0577579	Wave 3, overall
[0,5)	[5,10)	0.375353	Wave 3, overall
[5,10)	[5,10)	1.16667	Wave 3, overall
[10,15)	[5,10)	0.385891	Wave 3, overall
[15,20)	[5,10)	0.198947	Wave 3, overall
[20,25)	[5,10)	0.116177	Wave 3, overall
[25,35)	[5,10)	0.197776	Wave 3, overall
[35,45)	[5,10)	0.262657	Wave 3, overall
[45,55)	[5,10)	0.129073	Wave 3, overall
[55,65)	[5,10)	0.108256	Wave 3, overall
[65,70)	[5,10)	0.0384815	Wave 3, overall
[70,75)	[5,10)	0.0312789	Wave 3, overall
[75,80)	[5,10)	0.0593565	Wave 3, overall
80+	[5,10)	0.0579865	Wave 3, overall
[0,5)	[10,15)	0.293962	Wave 3, overall
[5,10)	[10,15)	0.423808	Wave 3, overall
[10,15)	[10,15)	0.395349	Wave 3, overall
[15,20)	[10,15)	0.437098	Wave 3, overall
[20,25)	[10,15)	0.226633	Wave 3, overall
[25,35)	[10,15)	0.0699507	Wave 3, overall
[35,45)	[10,15)	0.227257	Wave 3, overall
[45,55)	[10,15)	0.241122	Wave 3, overall
[55,65)	[10,15)	0.0991243	Wave 3, overall
[65,70)	[10,15)	0.0770465	Wave 3, overall
[70,75)	[10,15)	0.0763391	Wave 3, overall
[75,80)	[10,15)	0.075801	Wave 3, overall
80+	[10,15)	0.0666464	Wave 3, overall
[0,5)	[15,20)	0.260564	Wave 3, overall
[5,10)	[15,20)	0.233333	Wave 3, overall
[10,15)	[15,20)	0.46678	Wave 3, overall
[15,20)	[15,20)	0.422222	Wave 3, overall
[20,25)	[15,20)	0.210046	Wave 3, overall
[25,35)	[15,20)	0.228177	Wave 3, overall
[35,45)	[15,20)	0.178695	Wave 3, overall
[45,55)	[15,20)	0.290304	Wave 3, overall
[55,65)	[15,20)	0.170309	Wave 3, overall
[65,70)	[15,20)	0.065657	Wave 3, overall
[70,75)	[15,20)	0.0453453	Wave 3, overall
[75,80)	[15,20)	0.0172414	Wave 3, overall
80+	[15,20)	0.0453393	Wave 3, overall
[0,5)	[20,25)	0.0974775	Wave 3, overall
[5,10)	[20,25)	0.15755	Wave 3, overall
[10,15)	[20,25)	0.279844	Wave 3, overall
[15,20)	[20,25)	0.24287	Wave 3, overall
[20,25)	[20,25)	0.928571	Wave 3, overall
[25,35)	[20,25)	0.363419	Wave 3, overall
[35,45)	[20,25)	0.262995	Wave 3, overall
[45,55)	[20,25)	0.313698	Wave 3, overall
[55,65)	[20,25)	0.309603	Wave 3, overall
[65,70)	[20,25)	0.151938	Wave 3, overall
[70,75)	[20,25)	0.0860232	Wave 3, overall
[75,80)	[20,25)	0.0172414	Wave 3, overall
80+	[20,25)	0.0631903	Wave 3, overall
[0,5)	[25,35)	0.759724	Wave 3, overall
[5,10)	[25,35)	0.527878	Wave 3, overall
[10,15)	[25,35)	0.169999	Wave 3, overall
[15,20)	[25,35)	0.519269	Wave 3, overall
[20,25)	[25,35)	0.715267	Wave 3, overall
[25,35)	[25,35)	1.35417	Wave 3, overall
[35,45)	[25,35)	0.56711	Wave 3, overall
[45,55)	[25,35)	0.416971	Wave 3, overall
[55,65)	[25,35)	0.559914	Wave 3, overall
[65,70)	[25,35)	0.571737	Wave 3, overall
[70,75)	[25,35)	0.314304	Wave 3, overall
[75,80)	[25,35)	0.470202	Wave 3, overall
80+	[25,35)	0.447381	Wave 3, overall
[0,5)	[35,45)	0.934863	Wave 3, overall
[5,10)	[35,45)	0.844505	Wave 3, overall
[10,15)	[35,45)	0.66531	Wave 3, overall
[15,20)	[35,45)	0.489876	Wave 3, overall
[20,25)	[35,45)	0.623537	Wave 3, overall
[25,35)	[35,45)	0.683158	Wave 3, overall
[35,45)	[35,45)	1.08989	Wave 3, overall
[45,55)	[35,45)	0.550282	Wave 3, overall
[55,65)	[35,45)	0.657207	Wave 3, overall
[65,70)	[35,45)	0.73613	Wave 3, overall
[70,75)	[35,45)	0.384623	Wave 3, overall
[75,80)	[35,45)	0.326718	Wave 3, overall
80+	[35,45)	0.392782	Wave 3, overall
[0,5)	[45,55)	0.400561	Wave 3, overall
[5,10)	[45,55)	0.472458	Wave 3, overall
[10,15)	[45,55)	0.803633	Wave 3, overall
[15,20)	[45,55)	0.906027	Wave 3, overall
[20,25)	[45,55)	0.846719	Wave 3, overall
[25,35)	[45,55)	0.571839	Wave 3, overall
[35,45)	[45,55)	0.626468	Wave 3, overall
[45,55)	[45,55)	1.11561	Wave 3, overall
[55,65)	[45,55)	0.683539	Wave 3, overall
[65,70)	[45,55)	0.373028	Wave 3, overall
[70,75)	[45,55)	0.172532	Wave 3, overall
[75,80)	[45,55)	0.335678	Wave 3, overall
80+	[45,55)	0.209454	Wave 3, overall
[0,5)	[55,65)	0.388489	Wave 3, overall
[5,10)	[55,65)	0.289881	Wave 3, overall
[10,15)	[55,65)	0.241681	Wave 3, overall
[15,20)	[55,65)	0.388834	Wave 3, overall
[20,25)	[55,65)	0.611327	Wave 3, overall
[25,35)	[55,65)	0.561732	Wave 3, overall
[35,45)	[55,65)	0.547339	Wave 3, overall
[45,55)	[55,65)	0.500039	Wave 3, overall
[55,65)	[55,65)	1.29787	Wave 3, overall
[65,70)	[55,65)	0.614782	Wave 3, overall
[70,75)	[55,65)	0.230723	Wave 3, overall
[75,80)	[55,65)	0.325589	Wave 3, overall
80+	[55,65)	0.148665	Wave 3, overall
[0,5)	[65,70)	0.177616	Wave 3, overall
[5,10)	[65,70)	0.04949	Wave 3, overall
[10,15)	[65,70)	0.090222	Wave 3, overall
[15,20)	[65,70)	0.0719958	Wave 3, overall
[20,25)	[65,70)	0.14409	Wave 3, overall
[25,35)	[65,70)	0.275488	Wave 3, overall
[35,45)	[65,70)	0.294447	Wave 3, overall
[45,55)	[65,70)	0.131063	Wave 3, overall
[55,65)	[65,70)	0.29527	Wave 3, overall
[65,70)	[65,70)	0.864322	Wave 3, overall
[70,75)	[65,70)	0.352125	Wave 3, overall
[75,80)	[65,70)	0.747278	Wave 3, overall
80+	[65,70)	0.179879	Wave 3, overall
[0,5)	[70,75)	0.128143	Wave 3, overall
[5,10)	[70,75)	0.0417891	Wave 3, overall
[10,15)	[70,75)	0.0928652	Wave 3, overall
[15,20)	[70,75)	0.0516541	Wave 3, overall
[20,25)	[70,75)	0.0847478	Wave 3, overall
[25,35)	[70,75)	0.157327	Wave 3, overall
[35,45)	[70,75)	0.159821	Wave 3, overall
[45,55)	[70,75)	0.0629729	Wave 3, overall
[55,65)	[70,75)	0.115116	Wave 3, overall
[65,70)	[70,75)	0.3658	Wave 3, overall
[70,75)	[70,75)	1.01266	Wave 3, overall
[75,80)	[70,75)	0.251185	Wave 3, overall
80+	[70,75)	0.167041	Wave 3, overall
[0,5)	[75,80)	0.047619	Wave 3, overall
[5,10)	[75,80)	0.05	Wave 3, overall
[10,15)	[75,80)	0.0581395	Wave 3, overall
[15,20)	[75,80)	0.0123833	Wave 3, overall
[20,25)	[75,80)	0.0107097	Wave 3, overall
[25,35)	[75,80)	0.148398	Wave 3, overall
[35,45)	[75,80)	0.0855979	Wave 3, overall
[45,55)	[75,80)	0.0772501	Wave 3, overall
[55,65)	[75,80)	0.102425	Wave 3, overall
[65,70)	[75,80)	0.489462	Wave 3, overall
[70,75)	[75,80)	0.158374	Wave 3, overall
[75,80)	[75,80)	0.517241	Wave 3, overall
80+	[75,80)	0.277449	Wave 3, overall
[0,5)	80+	0.0714286	Wave 3, overall
[5,10)	80+	0.0666667	Wave 3, overall
[10,15)	80+	0.0697674	Wave 3, overall
[15,20)	80+	0.0444444	Wave 3, overall
[20,25)	80+	0.0535714	Wave 3, overall
[25,35)	80+	0.192708	Wave 3, overall
[35,45)	80+	0.140449	Wave 3, overall
[45,55)	80+	0.0657877	Wave 3, overall
[55,65)	80+	0.0638298	Wave 3, overall
[65,70)	80+	0.160804	Wave 3, overall
[70,75)	80+	0.143745	Wave 3, overall
[75,80)	80+	0.378671	Wave 3, overall
80+	80+	1	Wave 3, overall
[0,5)	[0,5)	1.03636	Wave 4, overall
[5,10)	[0,5)	0.466314	Wave 4, overall
[10,15)	[0,5)	0.247613	Wave 4, overall
[15,20)	[0,5)	0.1998	Wave 4, overall
[20,25)	[0,5)	0.186073	Wave 4, overall
[25,35)	[0,5)	0.321535	Wave 4, overall
[35,45)	[0,5)	0.304114	Wave 4, overall
[45,55)	[0,5)	0.244857	Wave 4, overall
[55,65)	[0,5)	0.173247	Wave 4, overall
[65,70)	[0,5)	0.14248	Wave 4, overall
[70,75)	[0,5)	0.103422	Wave 4, overall
[75,80)	[0,5)	0.0713816	Wave 4, overall
80+	[0,5)	0.242583	Wave 4, overall
[0,5)	[5,10)	0.5016	Wave 4, overall
[5,10)	[5,10)	1.22581	Wave 4, overall
[10,15)	[5,10)	0.289265	Wave 4, overall
[15,20)	[5,10)	0.150403	Wave 4, overall
[20,25)	[5,10)	0.154016	Wave 4, overall
[25,35)	[5,10)	0.234407	Wave 4, overall
[35,45)	[5,10)	0.285929	Wave 4, overall
[45,55)	[5,10)	0.180377	Wave 4, overall
[55,65)	[5,10)	0.105433	Wave 4, overall
[65,70)	[5,10)	0.0571598	Wave 4, overall
[70,75)	[5,10)	0.0386558	Wave 4, overall
[75,80)	[5,10)	0.0591278	Wave 4, overall
80+	[5,10)	0.0491015	Wave 4, overall
[0,5)	[10,15)	0.292521	Wave 4, overall
[5,10)	[10,15)	0.317689	Wave 4, overall
[10,15)	[10,15)	1.34483	Wave 4, overall
[15,20)	[10,15)	0.587129	Wave 4, overall
[20,25)	[10,15)	0.310926	Wave 4, overall
[25,35)	[10,15)	0.25898	Wave 4, overall
[35,45)	[10,15)	0.2956	Wave 4, overall
[45,55)	[10,15)	0.326686	Wave 4, overall
[55,65)	[10,15)	0.207189	Wave 4, overall
[65,70)	[10,15)	0.186222	Wave 4, overall
[70,75)	[10,15)	0.112898	Wave 4, overall
[75,80)	[10,15)	0.149859	Wave 4, overall
80+	[10,15)	0.274501	Wave 4, overall
[0,5)	[15,20)	0.252066	Wave 4, overall
[5,10)	[15,20)	0.176399	Wave 4, overall
[10,15)	[15,20)	0.626999	Wave 4, overall
[15,20)	[15,20)	0.803738	Wave 4, overall
[20,25)	[15,20)	0.516652	Wave 4, overall
[25,35)	[15,20)	0.3213	Wave 4, overall
[35,45)	[15,20)	0.307739	Wave 4, overall
[45,55)	[15,20)	0.411037	Wave 4, overall
[55,65)	[15,20)	0.257797	Wave 4, overall
[65,70)	[15,20)	0.194075	Wave 4, overall
[70,75)	[15,20)	0.201682	Wave 4, overall
[75,80)	[15,20)	0.192588	Wave 4, overall
80+	[15,20)	0.386125	Wave 4, overall
[0,5)	[20,25)	0.271432	Wave 4, overall
[5,10)	[20,25)	0.208865	Wave 4, overall
[10,15)	[20,25)	0.383929	Wave 4, overall
[15,20)	[20,25)	0.597391	Wave 4, overall
[20,25)	[20,25)	1.37037	Wave 4, overall
[25,35)	[20,25)	0.453793	Wave 4, overall
[35,45)	[20,25)	0.312427	Wave 4, overall
[45,55)	[20,25)	0.397487	Wave 4, overall
[55,65)	[20,25)	0.325872	Wave 4, overall
[65,70)	[20,25)	0.145937	Wave 4, overall
[70,75)	[20,25)	0.140596	Wave 4, overall
[75,80)	[20,25)	0.119251	Wave 4, overall
80+	[20,25)	0.174748	Wave 4, overall
[0,5)	[25,35)	0.923138	Wave 4, overall
[5,10)	[25,35)	0.625648	Wave 4, overall
[10,15)	[25,35)	0.629389	Wave 4, overall
[15,20)	[25,35)	0.731192	Wave 4, overall
[20,25)	[25,35)	0.893136	Wave 4, overall
[25,35)	[25,35)	1.20833	Wave 4, overall
[35,45)	[25,35)	0.504578	Wave 4, overall
[45,55)	[25,35)	0.570449	Wave 4, overall
[55,65)	[25,35)	0.57577	Wave 4, overall
[65,70)	[25,35)	0.34107	Wave 4, overall
[70,75)	[25,35)	0.285104	Wave 4, overall
[75,80)	[25,35)	0.275943	Wave 4, overall
80+	[25,35)	0.38108	Wave 4, overall
[0,5)	[35,45)	1.05179	Wave 4, overall
[5,10)	[35,45)	0.919329	Wave 4, overall
[10,15)	[35,45)	0.865389	Wave 4, overall
[15,20)	[35,45)	0.84364	Wave 4, overall
[20,25)	[35,45)	0.740735	Wave 4, overall
[25,35)	[35,45)	0.60783	Wave 4, overall
[35,45)	[35,45)	0.82716	Wave 4, overall
[45,55)	[35,45)	0.623863	Wave 4, overall
[55,65)	[35,45)	0.473339	Wave 4, overall
[65,70)	[35,45)	0.406853	Wave 4, overall
[70,75)	[35,45)	0.394367	Wave 4, overall
[75,80)	[35,45)	0.213789	Wave 4, overall
80+	[35,45)	0.394946	Wave 4, overall
[0,5)	[45,55)	0.964092	Wave 4, overall
[5,10)	[45,55)	0.66025	Wave 4, overall
[10,15)	[45,55)	1.08881	Wave 4, overall
[15,20)	[45,55)	1.28283	Wave 4, overall
[20,25)	[45,55)	1.07288	Wave 4, overall
[25,35)	[45,55)	0.78232	Wave 4, overall
[35,45)	[45,55)	0.710237	Wave 4, overall
[45,55)	[45,55)	1.13235	Wave 4, overall
[55,65)	[45,55)	0.721349	Wave 4, overall
[65,70)	[45,55)	0.456052	Wave 4, overall
[70,75)	[45,55)	0.554578	Wave 4, overall
[75,80)	[45,55)	0.486177	Wave 4, overall
80+	[45,55)	0.615025	Wave 4, overall
[0,5)	[55,65)	0.499012	Wave 4, overall
[5,10)	[55,65)	0.282322	Wave 4, overall
[10,15)	[55,65)	0.505159	Wave 4, overall
[15,20)	[55,65)	0.58858	Wave 4, overall
[20,25)	[55,65)	0.643451	Wave 4, overall
[25,35)	[55,65)	0.577639	Wave 4, overall
[35,45)	[55,65)	0.394209	Wave 4, overall
[45,55)	[55,65)	0.527698	Wave 4, overall
[55,65)	[55,65)	1.13437	Wave 4, overall
[65,70)	[55,65)	0.584868	Wave 4, overall
[70,75)	[55,65)	0.268784	Wave 4, overall
[75,80)	[55,65)	0.403008	Wave 4, overall
80+	[55,65)	0.286548	Wave 4, overall
[0,5)	[65,70)	0.197105	Wave 4, overall
[5,10)	[65,70)	0.0735115	Wave 4, overall
[10,15)	[65,70)	0.218067	Wave 4, overall
[15,20)	[65,70)	0.212812	Wave 4, overall
[20,25)	[65,70)	0.138399	Wave 4, overall
[25,35)	[65,70)	0.164342	Wave 4, overall
[35,45)	[65,70)	0.162738	Wave 4, overall
[45,55)	[65,70)	0.160233	Wave 4, overall
[55,65)	[65,70)	0.280903	Wave 4, overall
[65,70)	[65,70)	0.887097	Wave 4, overall
[70,75)	[65,70)	0.207143	Wave 4, overall
[75,80)	[65,70)	0.198874	Wave 4, overall
80+	[65,70)	0.104645	Wave 4, overall
[0,5)	[70,75)	0.148629	Wave 4, overall
[5,10)	[70,75)	0.0516447	Wave 4, overall
[10,15)	[70,75)	0.137339	Wave 4, overall
[15,20)	[70,75)	0.229742	Wave 4, overall
[20,25)	[70,75)	0.138512	Wave 4, overall
[25,35)	[70,75)	0.14271	Wave 4, overall
[35,45)	[70,75)	0.16387	Wave 4, overall
[45,55)	[70,75)	0.202417	Wave 4, overall
[55,65)	[70,75)	0.134106	Wave 4, overall
[65,70)	[70,75)	0.215187	Wave 4, overall
[70,75)	[70,75)	0.627119	Wave 4, overall
[75,80)	[70,75)	0.297379	Wave 4, overall
80+	[70,75)	0.133708	Wave 4, overall
[0,5)	[75,80)	0.0646796	Wave 4, overall
[5,10)	[75,80)	0.0498074	Wave 4, overall
[10,15)	[75,80)	0.114943	Wave 4, overall
[15,20)	[75,80)	0.138323	Wave 4, overall
[20,25)	[75,80)	0.0740741	Wave 4, overall
[25,35)	[75,80)	0.0870889	Wave 4, overall
[35,45)	[75,80)	0.0560111	Wave 4, overall
[45,55)	[75,80)	0.111885	Wave 4, overall
[55,65)	[75,80)	0.126779	Wave 4, overall
[65,70)	[75,80)	0.130261	Wave 4, overall
[70,75)	[75,80)	0.1875	Wave 4, overall
[75,80)	[75,80)	0.791667	Wave 4, overall
80+	[75,80)	0.0915863	Wave 4, overall
[0,5)	80+	0.3	Wave 4, overall
[5,10)	80+	0.0564516	Wave 4, overall
[10,15)	80+	0.287356	Wave 4, overall
[15,20)	80+	0.378505	Wave 4, overall
[20,25)	80+	0.148148	Wave 4, overall
[25,35)	80+	0.164149	Wave 4, overall
[35,45)	80+	0.141224	Wave 4, overall
[45,55)	80+	0.193174	Wave 4, overall
[55,65)	80+	0.12303	Wave 4, overall
[65,70)	80+	0.0935484	Wave 4, overall
[70,75)	80+	0.115061	Wave 4, overall
[75,80)	80+	0.125	Wave 4, overall
80+	80+	0.4	Wave 4, overall
[0,5)	[0,5)	0.393258	POLYMOD, home
[5,10)	[0,5)	0.194515	POLYMOD, home
[10,15)	[0,5)	0.107906	POLYMOD, home
[15,20)	[0,5)	0.0619117	POLYMOD, home
[20,25)	[0,5)	0.155011	POLYMOD, home
[25,35)	[0,5)	0.313088	POLYMOD, home
[35,45)	[0,5)	0.201865	POLYMOD, home
[45,55)	[0,5)	0.0728034	POLYMOD, home
[55,65)	[0,5)	0.065798	POLYMOD, home
[65,70)	[0,5)	0.0338186	POLYMOD, home
[70,75)	[0,5)	0.042516	POLYMOD, home
[75,80)	[0,5)	0.0481145	POLYMOD, home
80+	[0,5)	0.0384615	POLYMOD, home
[0,5)	[5,10)	0.209234	POLYMOD, home
[5,10)	[5,10)	0.315217	POLYMOD, home
[10,15)	[5,10)	0.230274	POLYMOD, home
[15,20)	[5,10)	0.183643	POLYMOD, home
[20,25)	[5,10)	0.0448403	POLYMOD, home
[25,35)	[5,10)	0.206931	POLYMOD, home
[35,45)	[5,10)	0.252985	POLYMOD, home
[45,55)	[5,10)	0.0833951	POLYMOD, home
[55,65)	[5,10)	0.0844158	POLYMOD, home
[65,70)	[5,10)	0.0760426	POLYMOD, home
[70,75)	[5,10)	0.108301	POLYMOD, home
[75,80)	[5,10)	0.0778804	POLYMOD, home
80+	[5,10)	0.0431887	POLYMOD, home
[0,5)	[10,15)	0.127477	POLYMOD, home
[5,10)	[10,15)	0.252901	POLYMOD, home
[10,15)	[10,15)	0.490909	POLYMOD, home
[15,20)	[10,15)	0.29331	POLYMOD, home
[20,25)	[10,15)	0.0704896	POLYMOD, home
[25,35)	[10,15)	0.0849195	POLYMOD, home
[35,45)	[10,15)	0.337708	POLYMOD, home
[45,55)	[10,15)	0.135269	POLYMOD, home
[55,65)	[10,15)	0.0693234	POLYMOD, home
[65,70)	[10,15)	0.104516	POLYMOD, home
[70,75)	[10,15)	0.0373655	POLYMOD, home
[75,80)	[10,15)	0.0534931	POLYMOD, home
80+	[10,15)	0.0514879	POLYMOD, home
[0,5)	[15,20)	0.0781072	POLYMOD, home
[5,10)	[15,20)	0.215384	POLYMOD, home
[10,15)	[15,20)	0.313228	POLYMOD, home
[15,20)	[15,20)	0.389831	POLYMOD, home
[20,25)	[15,20)	0.237853	POLYMOD, home
[25,35)	[15,20)	0.0530597	POLYMOD, home
[35,45)	[15,20)	0.255917	POLYMOD, home
[45,55)	[15,20)	0.212039	POLYMOD, home
[55,65)	[15,20)	0.0706199	POLYMOD, home
[65,70)	[15,20)	0.0550482	POLYMOD, home
[70,75)	[15,20)	0.0451821	POLYMOD, home
[75,80)	[15,20)	0.0593128	POLYMOD, home
80+	[15,20)	0.0427841	POLYMOD, home
[0,5)	[20,25)	0.226121	POLYMOD, home
[5,10)	[20,25)	0.0608088	POLYMOD, home
[10,15)	[20,25)	0.08704	POLYMOD, home
[15,20)	[20,25)	0.275022	POLYMOD, home
[20,25)	[20,25)	0.596491	POLYMOD, home
[25,35)	[20,25)	0.22645	POLYMOD, home
[35,45)	[20,25)	0.124989	POLYMOD, home
[45,55)	[20,25)	0.187246	POLYMOD, home
[55,65)	[20,25)	0.108051	POLYMOD, home
[65,70)	[20,25)	0.0273881	POLYMOD, home
[70,75)	[20,25)	0.0267118	POLYMOD, home
[75,80)	[20,25)	0.0211828	POLYMOD, home
80+	[20,25)	0.0798493	POLYMOD, home
[0,5)	[25,35)	0.898887	POLYMOD, home
[5,10)	[25,35)	0.552311	POLYMOD, home
[10,15)	[25,35)	0.206377	POLYMOD, home
[15,20)	[25,35)	0.120749	POLYMOD, home
[20,25)	[25,35)	0.445689	POLYMOD, home
[25,35)	[25,35)	0.717742	POLYMOD, home
[35,45)	[25,35)	0.231535	POLYMOD, home
[45,55)	[25,35)	0.262825	POLYMOD, home
[55,65)	[25,35)	0.253141	POLYMOD, home
[65,70)	[25,35)	0.13966	POLYMOD, home
[70,75)	[25,35)	0.0696212	POLYMOD, home
[75,80)	[25,35)	0.196577	POLYMOD, home
80+	[25,35)	0.229752	POLYMOD, home
[0,5)	[35,45)	0.698157	POLYMOD, home
[5,10)	[35,45)	0.813408	POLYMOD, home
[10,15)	[35,45)	0.988663	POLYMOD, home
[15,20)	[35,45)	0.701575	POLYMOD, home
[20,25)	[35,45)	0.296336	POLYMOD, home
[25,35)	[35,45)	0.278914	POLYMOD, home
[35,45)	[35,45)	0.771242	POLYMOD, home
[45,55)	[35,45)	0.292018	POLYMOD, home
[55,65)	[35,45)	0.254681	POLYMOD, home
[65,70)	[35,45)	0.435085	POLYMOD, home
[70,75)	[35,45)	0.252022	POLYMOD, home
[75,80)	[35,45)	0.26418	POLYMOD, home
80+	[35,45)	0.17022	POLYMOD, home
[0,5)	[45,55)	0.286653	POLYMOD, home
[5,10)	[45,55)	0.305258	POLYMOD, home
[10,15)	[45,55)	0.450837	POLYMOD, home
[15,20)	[45,55)	0.661765	POLYMOD, home
[20,25)	[45,55)	0.505406	POLYMOD, home
[25,35)	[45,55)	0.360441	POLYMOD, home
[35,45)	[45,55)	0.332448	POLYMOD, home
[45,55)	[45,55)	0.685714	POLYMOD, home
[55,65)	[45,55)	0.324688	POLYMOD, home
[65,70)	[45,55)	0.178664	POLYMOD, home
[70,75)	[45,55)	0.0992414	POLYMOD, home
[75,80)	[45,55)	0.263947	POLYMOD, home
80+	[45,55)	0.217522	POLYMOD, home
[0,5)	[55,65)	0.189522	POLYMOD, home
[5,10)	[55,65)	0.226043	POLYMOD, home
[10,15)	[55,65)	0.169021	POLYMOD, home
[15,20)	[55,65)	0.161234	POLYMOD, home
[20,25)	[55,65)	0.213352	POLYMOD, home
[25,35)	[55,65)	0.253963	POLYMOD, home
[35,45)	[55,65)	0.212105	POLYMOD, home
[45,55)	[55,65)	0.237524	POLYMOD, home
[55,65)	[55,65)	0.740506	POLYMOD, home
[65,70)	[55,65)	0.445486	POLYMOD, home
[70,75)	[55,65)	0.0884428	POLYMOD, home
[75,80)	[55,65)	0.183095	POLYMOD, home
80+	[55,65)	0.409271	POLYMOD, home
[0,5)	[65,70)	0.0467843	POLYMOD, home
[5,10)	[65,70)	0.0977962	POLYMOD, home
[10,15)	[65,70)	0.122389	POLYMOD, home
[15,20)	[65,70)	0.0603629	POLYMOD, home
[20,25)	[65,70)	0.0259734	POLYMOD, home
[25,35)	[65,70)	0.0672942	POLYMOD, home
[35,45)	[65,70)	0.174031	POLYMOD, home
[45,55)	[65,70)	0.0627735	POLYMOD, home
[55,65)	[65,70)	0.21396	POLYMOD, home
[65,70)	[65,70)	0.594595	POLYMOD, home
[70,75)	[65,70)	0.396306	POLYMOD, home
[75,80)	[65,70)	0.163489	POLYMOD, home
80+	[65,70)	0.153176	POLYMOD, home
[0,5)	[70,75)	0.0611003	POLYMOD, home
[5,10)	[70,75)	0.144692	POLYMOD, home
[10,15)	[70,75)	0.0454545	POLYMOD, home
[15,20)	[70,75)	0.0514682	POLYMOD, home
[20,25)	[70,75)	0.0263158	POLYMOD, home
[25,35)	[70,75)	0.0348493	POLYMOD, home
[35,45)	[70,75)	0.104722	POLYMOD, home
[45,55)	[70,75)	0.0362225	POLYMOD, home
[55,65)	[70,75)	0.0441273	POLYMOD, home
[65,70)	[70,75)	0.411697	POLYMOD, home
[70,75)	[70,75)	0.30303	POLYMOD, home
[75,80)	[70,75)	0.143521	POLYMOD, home
80+	[70,75)	0.0912826	POLYMOD, home
[0,5)	[75,80)	0.043597	POLYMOD, home
[5,10)	[75,80)	0.0656039	POLYMOD, home
[10,15)	[75,80)	0.0410293	POLYMOD, home
[15,20)	[75,80)	0.0426002	POLYMOD, home
[20,25)	[75,80)	0.0131579	POLYMOD, home
[25,35)	[75,80)	0.0620406	POLYMOD, home
[35,45)	[75,80)	0.0692132	POLYMOD, home
[45,55)	[75,80)	0.0607424	POLYMOD, home
[55,65)	[75,80)	0.0575986	POLYMOD, home
[65,70)	[75,80)	0.107084	POLYMOD, home
[70,75)	[75,80)	0.0904908	POLYMOD, home
[75,80)	[75,80)	0.285714	POLYMOD, home
80+	[75,80)	0.116964	POLYMOD, home
[0,5)	80+	0.047565	POLYMOD, home
[5,10)	80+	0.0496537	POLYMOD, home
[10,15)	80+	0.0538991	POLYMOD, home
[15,20)	80+	0.0419397	POLYMOD, home
[20,25)	80+	0.0676946	POLYMOD, home
[25,35)	80+	0.0989651	POLYMOD, home
[35,45)	80+	0.0608667	POLYMOD, home
[45,55)	80+	0.0683217	POLYMOD, home
[55,65)	80+	0.175722	POLYMOD, home
[65,70)	80+	0.136933	POLYMOD, home
[70,75)	80+	0.0785522	POLYMOD, home
[75,80)	80+	0.159636	POLYMOD, home
80+	80+	0.307692	POLYMOD, home
[0,5)	[0,5)	0.195652	Wave 1, home
[5,10)	[0,5)	0.233037	Wave 1, home
[10,15)	[0,5)	0.112556	Wave 1, home
[15,20)	[0,5)	0.0555157	Wave 1, home
[20,25)	[0,5)	0.0524745	Wave 1, home
[25,35)	[0,5)	0.166784	Wave 1, home
[35,45)	[0,5)	0.159675	Wave 1, home
[45,55)	[0,5)	0.0496912	Wave 1, home
[55,65)	[0,5)	0.0150947	Wave 1, home
[65,70)	[0,5)	0.0231218	Wave 1, home
[70,75)	[0,5)	0.0207449	Wave 1, home
[75,80)	[0,5)	0.0239917	Wave 1, home
80+	[0,5)	0	Wave 1, home
[0,5)	[5,10)	0.250671	Wave 1, home
[5,10)	[5,10)	0.333333	Wave 1, home
[10,15)	[5,10)	0.210764	Wave 1, home
[15,20)	[5,10)	0.0618421	Wave 1, home
[20,25)	[5,10)	0.0153624	Wave 1, home
[25,35)	[5,10)	0.137313	Wave 1, home
[35,45)	[5,10)	0.211035	Wave 1, home
[45,55)	[5,10)	0.0426868	Wave 1, home
[55,65)	[5,10)	0.0251109	Wave 1, home
[65,70)	[5,10)	0.0136552	Wave 1, home
[70,75)	[5,10)	0.0190328	Wave 1, home
[75,80)	[5,10)	0.0123659	Wave 1, home
80+	[5,10)	0	Wave 1, home
[0,5)	[10,15)	0.13297	Wave 1, home
[5,10)	[10,15)	0.231473	Wave 1, home
[10,15)	[10,15)	0.205479	Wave 1, home
[15,20)	[10,15)	0.2189	Wave 1, home
[20,25)	[10,15)	0.0166408	Wave 1, home
[25,35)	[10,15)	0.0538358	Wave 1, home
[35,45)	[10,15)	0.181551	Wave 1, home
[45,55)	[10,15)	0.133942	Wave 1, home
[55,65)	[10,15)	0.0590775	Wave 1, home
[65,70)	[10,15)	0.0329491	Wave 1, home
[70,75)	[10,15)	0.0112484	Wave 1, home
[75,80)	[10,15)	0.01786	Wave 1, home
80+	[10,15)	0.0130858	Wave 1, home
[0,5)	[15,20)	0.070038	Wave 1, home
[5,10)	[15,20)	0.0725309	Wave 1, home
[10,15)	[15,20)	0.233765	Wave 1, home
[15,20)	[15,20)	0.378947	Wave 1, home
[20,25)	[15,20)	0.1561	Wave 1, home
[25,35)	[15,20)	0.0335332	Wave 1, home
[35,45)	[15,20)	0.0912033	Wave 1, home
[45,55)	[15,20)	0.190877	Wave 1, home
[55,65)	[15,20)	0.0666468	Wave 1, home
[65,70)	[15,20)	0.0162511	Wave 1, home
[70,75)	[15,20)	0.013861	Wave 1, home
[75,80)	[15,20)	0.0219839	Wave 1, home
80+	[15,20)	0	Wave 1, home
[0,5)	[20,25)	0.0765466	Wave 1, home
[5,10)	[20,25)	0.0208333	Wave 1, home
[10,15)	[20,25)	0.0205479	Wave 1, home
[15,20)	[20,25)	0.180494	Wave 1, home
[20,25)	[20,25)	0.590361	Wave 1, home
[25,35)	[20,25)	0.0688624	Wave 1, home
[35,45)	[20,25)	0.00619048	Wave 1, home
[45,55)	[20,25)	0.0827264	Wave 1, home
[55,65)	[20,25)	0.0813308	Wave 1, home
[65,70)	[20,25)	0.0119078	Wave 1, home
[70,75)	[20,25)	0.011236	Wave 1, home
[75,80)	[20,25)	0	Wave 1, home
80+	[20,25)	0.0142115	Wave 1, home
[0,5)	[25,35)	0.478843	Wave 1, home
[5,10)	[25,35)	0.366498	Wave 1, home
[10,15)	[25,35)	0.130835	Wave 1, home
[15,20)	[25,35)	0.0763124	Wave 1, home
[20,25)	[25,35)	0.135532	Wave 1, home
[25,35)	[25,35)	0.786127	Wave 1, home
[35,45)	[25,35)	0.0663342	Wave 1, home
[45,55)	[25,35)	0.0402638	Wave 1, home
[55,65)	[25,35)	0.144915	Wave 1, home
[65,70)	[25,35)	0.0841371	Wave 1, home
[70,75)	[25,35)	0.0285577	Wave 1, home
[75,80)	[25,35)	0.0326009	Wave 1, home
80+	[25,35)	0	Wave 1, home
[0,5)	[35,45)	0.552242	Wave 1, home
[5,10)	[35,45)	0.678527	Wave 1, home
[10,15)	[35,45)	0.531503	Wave 1, home
[15,20)	[35,45)	0.250026	Wave 1, home
[20,25)	[35,45)	0.014677	Wave 1, home
[25,35)	[35,45)	0.0799082	Wave 1, home
[35,45)	[35,45)	0.59854	Wave 1, home
[45,55)	[35,45)	0.076796	Wave 1, home
[55,65)	[35,45)	0.0846622	Wave 1, home
[65,70)	[35,45)	0.0937694	Wave 1, home
[70,75)	[35,45)	0.0776236	Wave 1, home
[75,80)	[35,45)	0.0278606	Wave 1, home
80+	[35,45)	0.0306198	Wave 1, home
[0,5)	[45,55)	0.195652	Wave 1, home
[5,10)	[45,55)	0.15625	Wave 1, home
[10,15)	[45,55)	0.446415	Wave 1, home
[15,20)	[45,55)	0.595719	Wave 1, home
[20,25)	[45,55)	0.223291	Wave 1, home
[25,35)	[45,55)	0.0552182	Wave 1, home
[35,45)	[45,55)	0.0874284	Wave 1, home
[45,55)	[45,55)	0.740426	Wave 1, home
[55,65)	[45,55)	0.197627	Wave 1, home
[65,70)	[45,55)	0.044093	Wave 1, home
[70,75)	[45,55)	0.085749	Wave 1, home
[75,80)	[45,55)	0.146227	Wave 1, home
80+	[45,55)	0.0541922	Wave 1, home
[0,5)	[55,65)	0.043478	Wave 1, home
[5,10)	[55,65)	0.0672403	Wave 1, home
[10,15)	[55,65)	0.14404	Wave 1, home
[15,20)	[55,65)	0.152162	Wave 1, home
[20,25)	[55,65)	0.160592	Wave 1, home
[25,35)	[55,65)	0.145386	Wave 1, home
[35,45)	[55,65)	0.0705089	Wave 1, home
[45,55)	[55,65)	0.144573	Wave 1, home
[55,65)	[55,65)	0.815094	Wave 1, home
[65,70)	[55,65)	0.19894	Wave 1, home
[70,75)	[55,65)	0.0543434	Wave 1, home
[75,80)	[55,65)	0.101417	Wave 1, home
80+	[55,65)	0.076216	Wave 1, home
[0,5)	[65,70)	0.0319865	Wave 1, home
[5,10)	[65,70)	0.0175615	Wave 1, home
[10,15)	[65,70)	0.0385836	Wave 1, home
[15,20)	[65,70)	0.0178201	Wave 1, home
[20,25)	[65,70)	0.0112927	Wave 1, home
[25,35)	[65,70)	0.0405409	Wave 1, home
[35,45)	[65,70)	0.0375071	Wave 1, home
[45,55)	[65,70)	0.015492	Wave 1, home
[55,65)	[65,70)	0.0955478	Wave 1, home
[65,70)	[65,70)	0.566667	Wave 1, home
[70,75)	[65,70)	0.168701	Wave 1, home
[75,80)	[65,70)	0.0596715	Wave 1, home
80+	[65,70)	0.0145007	Wave 1, home
[0,5)	[70,75)	0.0298128	Wave 1, home
[5,10)	[70,75)	0.0254281	Wave 1, home
[10,15)	[70,75)	0.0136835	Wave 1, home
[15,20)	[70,75)	0.0157895	Wave 1, home
[20,25)	[70,75)	0.0110694	Wave 1, home
[25,35)	[70,75)	0.0142947	Wave 1, home
[35,45)	[70,75)	0.0322547	Wave 1, home
[45,55)	[70,75)	0.0312978	Wave 1, home
[55,65)	[70,75)	0.0271139	Wave 1, home
[65,70)	[70,75)	0.175253	Wave 1, home
[70,75)	[70,75)	0.539326	Wave 1, home
[75,80)	[70,75)	0.0963186	Wave 1, home
80+	[70,75)	0.0650399	Wave 1, home
[0,5)	[75,80)	0.0217391	Wave 1, home
[5,10)	[75,80)	0.0104167	Wave 1, home
[10,15)	[75,80)	0.0136986	Wave 1, home
[15,20)	[75,80)	0.0157895	Wave 1, home
[20,25)	[75,80)	0	Wave 1, home
[25,35)	[75,80)	0.010289	Wave 1, home
[35,45)	[75,80)	0.00729927	Wave 1, home
[45,55)	[75,80)	0.0336514	Wave 1, home
[55,65)	[75,80)	0.0319042	Wave 1, home
[65,70)	[75,80)	0.0390845	Wave 1, home
[70,75)	[75,80)	0.0607296	Wave 1, home
[75,80)	[75,80)	0.542857	Wave 1, home
80+	[75,80)	0.052335	Wave 1, home
[0,5)	80+	0	Wave 1, home
[5,10)	80+	0	Wave 1, home
[10,15)	80+	0.0136986	Wave 1, home
[15,20)	80+	0	Wave 1, home
[20,25)	80+	0.0120482	Wave 1, home
[25,35)	80+	0	Wave 1, home
[35,45)	80+	0.0109489	Wave 1, home
[45,55)	80+	0.0170213	Wave 1, home
[55,65)	80+	0.0327236	Wave 1, home
[65,70)	80+	0.012963	Wave 1, home
[70,75)	80+	0.0559693	Wave 1, home
[75,80)	80+	0.0714286	Wave 1, home
80+	80+	0.545455	Wave 1, home
[0,5)	[0,5)	0.194444	Wave 2, home
[5,10)	[0,5)	0.165704	Wave 2, home
[10,15)	[0,5)	0.10199	Wave 2, home
[15,20)	[0,5)	0.0371696	Wave 2, home
[20,25)	[0,5)	0.0726058	Wave 2, home
[25,35)	[0,5)	0.174613	Wave 2, home
[35,45)	[0,5)	0.152651	Wave 2, home
[45,55)	[0,5)	0.0188945	Wave 2, home
[55,65)	[0,5)	0.03303	Wave 2, home
[65,70)	[0,5)	0.0622794	Wave 2, home
[70,75)	[0,5)	0.0165138	Wave 2, home
[75,80)	[0,5)	0	Wave 2, home
80+	[0,5)	0.0454545	Wave 2, home
[0,5)	[5,10)	0.178243	Wave 2, home
[5,10)	[5,10)	0.268293	Wave 2, home
[10,15)	[5,10)	0.196741	Wave 2, home
[15,20)	[5,10)	0.0595655	Wave 2, home
[20,25)	[5,10)	0.00833333	Wave 2, home
[25,35)	[5,10)	0.0957567	Wave 2, home
[35,45)	[5,10)	0.22949	Wave 2, home
[45,55)	[5,10)	0.0404936	Wave 2, home
[55,65)	[5,10)	0.0339291	Wave 2, home
[65,70)	[5,10)	0.0460931	Wave 2, home
[70,75)	[5,10)	0.018256	Wave 2, home
[75,80)	[5,10)	0.0585948	Wave 2, home
80+	[5,10)	0.157578	Wave 2, home
[0,5)	[10,15)	0.120487	Wave 2, home
[5,10)	[10,15)	0.216072	Wave 2, home
[10,15)	[10,15)	0.190476	Wave 2, home
[15,20)	[10,15)	0.201523	Wave 2, home
[20,25)	[10,15)	0.0128548	Wave 2, home
[25,35)	[10,15)	0.0328823	Wave 2, home
[35,45)	[10,15)	0.14327	Wave 2, home
[45,55)	[10,15)	0.157252	Wave 2, home
[55,65)	[10,15)	0.0427972	Wave 2, home
[65,70)	[10,15)	0.0217183	Wave 2, home
[70,75)	[10,15)	0.0133735	Wave 2, home
[75,80)	[10,15)	0.0103474	Wave 2, home
80+	[10,15)	0	Wave 2, home
[0,5)	[15,20)	0.0468928	Wave 2, home
[5,10)	[15,20)	0.0698608	Wave 2, home
[10,15)	[15,20)	0.215208	Wave 2, home
[15,20)	[15,20)	0.30303	Wave 2, home
[20,25)	[15,20)	0.152475	Wave 2, home
[25,35)	[15,20)	0.0301088	Wave 2, home
[35,45)	[15,20)	0.0550432	Wave 2, home
[45,55)	[15,20)	0.179171	Wave 2, home
[55,65)	[15,20)	0.0725108	Wave 2, home
[65,70)	[15,20)	0.00894957	Wave 2, home
[70,75)	[15,20)	0.0268008	Wave 2, home
[75,80)	[15,20)	0	Wave 2, home
80+	[15,20)	0.00772829	Wave 2, home
[0,5)	[20,25)	0.105913	Wave 2, home
[5,10)	[20,25)	0.011301	Wave 2, home
[10,15)	[20,25)	0.015873	Wave 2, home
[15,20)	[20,25)	0.176302	Wave 2, home
[20,25)	[20,25)	0.55	Wave 2, home
[25,35)	[20,25)	0.0448634	Wave 2, home
[35,45)	[20,25)	0.0156116	Wave 2, home
[45,55)	[20,25)	0.089373	Wave 2, home
[55,65)	[20,25)	0.079455	Wave 2, home
[65,70)	[20,25)	0.0236969	Wave 2, home
[70,75)	[20,25)	0.0153081	Wave 2, home
[75,80)	[20,25)	0	Wave 2, home
80+	[20,25)	0	Wave 2, home
[0,5)	[25,35)	0.501321	Wave 2, home
[5,10)	[25,35)	0.255581	Wave 2, home
[10,15)	[25,35)	0.0799128	Wave 2, home
[15,20)	[25,35)	0.0685193	Wave 2, home
[20,25)	[25,35)	0.0882984	Wave 2, home
[25,35)	[25,35)	0.601351	Wave 2, home
[35,45)	[25,35)	0.115527	Wave 2, home
[45,55)	[25,35)	0.0699467	Wave 2, home
[55,65)	[25,35)	0.151665	Wave 2, home
[65,70)	[25,35)	0.115012	Wave 2, home
[70,75)	[25,35)	0.0339464	Wave 2, home
[75,80)	[25,35)	0.0214089	Wave 2, home
80+	[25,35)	0.136364	Wave 2, home
[0,5)	[35,45)	0.527948	Wave 2, home
[5,10)	[35,45)	0.737864	Wave 2, home
[10,15)	[35,45)	0.419434	Wave 2, home
[15,20)	[35,45)	0.150896	Wave 2, home
[20,25)	[35,45)	0.0370136	Wave 2, home
[25,35)	[35,45)	0.139167	Wave 2, home
[35,45)	[35,45)	0.58871	Wave 2, home
[45,55)	[35,45)	0.118685	Wave 2, home
[55,65)	[35,45)	0.0860451	Wave 2, home
[65,70)	[35,45)	0.162033	Wave 2, home
[70,75)	[35,45)	0.121008	Wave 2, home
[75,80)	[35,45)	0.089605	Wave 2, home
80+	[35,45)	0.0451065	Wave 2, home
[0,5)	[45,55)	0.0743946	Wave 2, home
[5,10)	[45,55)	0.148222	Wave 2, home
[10,15)	[45,55)	0.524105	Wave 2, home
[15,20)	[45,55)	0.559184	Wave 2, home
[20,25)	[45,55)	0.241232	Wave 2, home
[25,35)	[45,55)	0.0959256	Wave 2, home
[35,45)	[45,55)	0.135116	Wave 2, home
[45,55)	[45,55)	0.641148	Wave 2, home
[55,65)	[45,55)	0.195991	Wave 2, home
[65,70)	[45,55)	0.068739	Wave 2, home
[70,75)	[45,55)	0.0738683	Wave 2, home
[75,80)	[45,55)	0.125507	Wave 2, home
80+	[45,55)	0.121622	Wave 2, home
[0,5)	[55,65)	0.0951381	Wave 2, home
[5,10)	[55,65)	0.090853	Wave 2, home
[10,15)	[55,65)	0.104346	Wave 2, home
[15,20)	[55,65)	0.165551	Wave 2, home
[20,25)	[55,65)	0.156888	Wave 2, home
[25,35)	[55,65)	0.152158	Wave 2, home
[35,45)	[55,65)	0.0716606	Wave 2, home
[45,55)	[55,65)	0.143376	Wave 2, home
[55,65)	[55,65)	0.754098	Wave 2, home
[65,70)	[55,65)	0.266589	Wave 2, home
[70,75)	[55,65)	0.095878	Wave 2, home
[75,80)	[55,65)	0.163245	Wave 2, home
80+	[55,65)	0.203182	Wave 2, home
[0,5)	[65,70)	0.0861566	Wave 2, home
[5,10)	[65,70)	0.059279	Wave 2, home
[10,15)	[65,70)	0.0254323	Wave 2, home
[15,20)	[65,70)	0.0098136	Wave 2, home
[20,25)	[65,70)	0.0224729	Wave 2, home
[25,35)	[65,70)	0.0554176	Wave 2, home
[35,45)	[65,70)	0.0648119	Wave 2, home
[45,55)	[65,70)	0.0241514	Wave 2, home
[55,65)	[65,70)	0.128038	Wave 2, home
[65,70)	[65,70)	0.604082	Wave 2, home
[70,75)	[65,70)	0.129287	Wave 2, home
[75,80)	[65,70)	0.0752755	Wave 2, home
80+	[65,70)	0.0523033	Wave 2, home
[0,5)	[70,75)	0.0237321	Wave 2, home
[5,10)	[70,75)	0.0243902	Wave 2, home
[10,15)	[70,75)	0.0162686	Wave 2, home
[15,20)	[70,75)	0.0305295	Wave 2, home
[20,25)	[70,75)	0.0150811	Wave 2, home
[25,35)	[70,75)	0.0169921	Wave 2, home
[35,45)	[70,75)	0.0502819	Wave 2, home
[45,55)	[70,75)	0.0269615	Wave 2, home
[55,65)	[70,75)	0.047837	Wave 2, home
[65,70)	[70,75)	0.134308	Wave 2, home
[70,75)	[70,75)	0.726027	Wave 2, home
[75,80)	[70,75)	0.124003	Wave 2, home
80+	[70,75)	0.0397967	Wave 2, home
[0,5)	[75,80)	0	Wave 2, home
[5,10)	[75,80)	0.0493584	Wave 2, home
[10,15)	[75,80)	0.00793651	Wave 2, home
[15,20)	[75,80)	0	Wave 2, home
[20,25)	[75,80)	0	Wave 2, home
[25,35)	[75,80)	0.00675676	Wave 2, home
[35,45)	[75,80)	0.0234759	Wave 2, home
[45,55)	[75,80)	0.0288831	Wave 2, home
[55,65)	[75,80)	0.051354	Wave 2, home
[65,70)	[75,80)	0.0493049	Wave 2, home
[70,75)	[75,80)	0.0781846	Wave 2, home
[75,80)	[75,80)	0.558824	Wave 2, home
80+	[75,80)	0.131653	Wave 2, home
[0,5)	80+	0.0562132	Wave 2, home
[5,10)	80+	0.181166	Wave 2, home
[10,15)	80+	0	Wave 2, home
[15,20)	80+	0.00757576	Wave 2, home
[20,25)	80+	0	Wave 2, home
[25,35)	80+	0.0587383	Wave 2, home
[35,45)	80+	0.016129	Wave 2, home
[45,55)	80+	0.0382003	Wave 2, home
[55,65)	80+	0.0872367	Wave 2, home
[65,70)	80+	0.0467568	Wave 2, home
[70,75)	80+	0.0342466	Wave 2, home
[75,80)	80+	0.179685	Wave 2, home
80+	80+	0.454545	Wave 2, home
[0,5)	[0,5)	0.47619	Wave 3, home
[5,10)	[0,5)	0.232545	Wave 3, home
[10,15)	[0,5)	0.0519364	Wave 3, home
[15,20)	[0,5)	0.0377453	Wave 3, home
[20,25)	[0,5)	0.0505011	Wave 3, home
[25,35)	[0,5)	0.136936	Wave 3, home
[35,45)	[0,5)	0.224649	Wave 3, home
[45,55)	[0,5)	0.0512667	Wave 3, home
[55,65)	[0,5)	0.0415753	Wave 3, home
[65,70)	[0,5)	0.0322864	Wave 3, home
[70,75)	[0,5)	0	Wave 3, home
[75,80)	[0,5)	0	Wave 3, home
80+	[0,5)	0	Wave 3, home
[0,5)	[5,10)	0.250141	Wave 3, home
[5,10)	[5,10)	0.533333	Wave 3, home
[10,15)	[5,10)	0.167916	Wave 3, home
[15,20)	[5,10)	0.0710526	Wave 3, home
[20,25)	[5,10)	0.0301471	Wave 3, home
[25,35)	[5,10)	0.110327	Wave 3, home
[35,45)	[5,10)	0.194835	Wave 3, home
[45,55)	[5,10)	0.0393162	Wave 3, home
[55,65)	[5,10)	0.0499522	Wave 3, home
[65,70)	[5,10)	0.0204971	Wave 3, home
[70,75)	[5,10)	0.00632911	Wave 3, home
[75,80)	[5,10)	0.0197855	Wave 3, home
80+	[5,10)	0	Wave 3, home
[0,5)	[10,15)	0.0613559	Wave 3, home
[5,10)	[10,15)	0.184415	Wave 3, home
[10,15)	[10,15)	0.232558	Wave 3, home
[15,20)	[10,15)	0.284214	Wave 3, home
[20,25)	[10,15)	0.0282507	Wave 3, home
[25,35)	[10,15)	0.0347635	Wave 3, home
[35,45)	[10,15)	0.134651	Wave 3, home
[45,55)	[10,15)	0.148823	Wave 3, home
[55,65)	[10,15)	0.0545882	Wave 3, home
[65,70)	[10,15)	0.0223722	Wave 3, home
[70,75)	[10,15)	0.0317755	Wave 3, home
[75,80)	[10,15)	0	Wave 3, home
80+	[10,15)	0	Wave 3, home
[0,5)	[15,20)	0.047619	Wave 3, home
[5,10)	[15,20)	0.0833333	Wave 3, home
[10,15)	[15,20)	0.303514	Wave 3, home
[15,20)	[15,20)	0.177778	Wave 3, home
[20,25)	[15,20)	0.0768754	Wave 3, home
[25,35)	[15,20)	0.0292947	Wave 3, home
[35,45)	[15,20)	0.0679789	Wave 3, home
[45,55)	[15,20)	0.195559	Wave 3, home
[55,65)	[15,20)	0.0821216	Wave 3, home
[65,70)	[15,20)	0.0227782	Wave 3, home
[70,75)	[15,20)	0.0355912	Wave 3, home
[75,80)	[15,20)	0	Wave 3, home
80+	[15,20)	0	Wave 3, home
[0,5)	[20,25)	0.073668	Wave 3, home
[5,10)	[20,25)	0.0408831	Wave 3, home
[10,15)	[20,25)	0.0348837	Wave 3, home
[15,20)	[20,25)	0.0888889	Wave 3, home
[20,25)	[20,25)	0.571429	Wave 3, home
[25,35)	[20,25)	0.0999694	Wave 3, home
[35,45)	[20,25)	0.00753179	Wave 3, home
[45,55)	[20,25)	0.0752125	Wave 3, home
[55,65)	[20,25)	0.0920312	Wave 3, home
[65,70)	[20,25)	0.0753192	Wave 3, home
[70,75)	[20,25)	0	Wave 3, home
[75,80)	[20,25)	0	Wave 3, home
80+	[20,25)	0	Wave 3, home
[0,5)	[25,35)	0.393147	Wave 3, home
[5,10)	[25,35)	0.294469	Wave 3, home
[10,15)	[25,35)	0.0844845	Wave 3, home
[15,20)	[25,35)	0.0666667	Wave 3, home
[20,25)	[25,35)	0.196756	Wave 3, home
[25,35)	[25,35)	0.604167	Wave 3, home
[35,45)	[25,35)	0.0514427	Wave 3, home
[45,55)	[25,35)	0.029642	Wave 3, home
[55,65)	[25,35)	0.142638	Wave 3, home
[65,70)	[25,35)	0.1317	Wave 3, home
[70,75)	[25,35)	0.0357216	Wave 3, home
[75,80)	[25,35)	0.0517241	Wave 3, home
80+	[25,35)	0	Wave 3, home
[0,5)	[35,45)	0.776955	Wave 3, home
[5,10)	[35,45)	0.626442	Wave 3, home
[10,15)	[35,45)	0.394199	Wave 3, home
[15,20)	[35,45)	0.186358	Wave 3, home
[20,25)	[35,45)	0.0178571	Wave 3, home
[25,35)	[35,45)	0.0619694	Wave 3, home
[35,45)	[35,45)	0.426966	Wave 3, home
[45,55)	[35,45)	0.0819851	Wave 3, home
[55,65)	[35,45)	0.072389	Wave 3, home
[65,70)	[35,45)	0.180201	Wave 3, home
[70,75)	[35,45)	0.129168	Wave 3, home
[75,80)	[35,45)	0.055926	Wave 3, home
80+	[35,45)	0.0471338	Wave 3, home
[0,5)	[45,55)	0.201856	Wave 3, home
[5,10)	[45,55)	0.143912	Wave 3, home
[10,15)	[45,55)	0.496009	Wave 3, home
[15,20)	[45,55)	0.610332	Wave 3, home
[20,25)	[45,55)	0.20301	Wave 3, home
[25,35)	[45,55)	0.0406514	Wave 3, home
[35,45)	[45,55)	0.0933359	Wave 3, home
[45,55)	[45,55)	0.508671	Wave 3, home
[55,65)	[45,55)	0.149529	Wave 3, home
[65,70)	[45,55)	0.0673914	Wave 3, home
[70,75)	[45,55)	0.0633193	Wave 3, home
[75,80)	[45,55)	0.152195	Wave 3, home
80+	[45,55)	0.126639	Wave 3, home
[0,5)	[55,65)	0.119752	Wave 3, home
[5,10)	[55,65)	0.133759	Wave 3, home
[10,15)	[55,65)	0.133095	Wave 3, home
[15,20)	[55,65)	0.187493	Wave 3, home
[20,25)	[55,65)	0.18172	Wave 3, home
[25,35)	[55,65)	0.143101	Wave 3, home
[35,45)	[55,65)	0.0602874	Wave 3, home
[45,55)	[55,65)	0.109387	Wave 3, home
[55,65)	[55,65)	0.634043	Wave 3, home
[65,70)	[55,65)	0.271091	Wave 3, home
[70,75)	[55,65)	0.1036	Wave 3, home
[75,80)	[55,65)	0.199468	Wave 3, home
80+	[55,65)	0.0346885	Wave 3, home
[0,5)	[65,70)	0.0446646	Wave 3, home
[5,10)	[65,70)	0.0263607	Wave 3, home
[10,15)	[65,70)	0.026198	Wave 3, home
[15,20)	[65,70)	0.0249774	Wave 3, home
[20,25)	[65,70)	0.0714286	Wave 3, home
[25,35)	[65,70)	0.0634586	Wave 3, home
[35,45)	[65,70)	0.072079	Wave 3, home
[45,55)	[65,70)	0.0236779	Wave 3, home
[55,65)	[65,70)	0.130201	Wave 3, home
[65,70)	[65,70)	0.603015	Wave 3, home
[70,75)	[65,70)	0.134562	Wave 3, home
[75,80)	[65,70)	0.0709042	Wave 3, home
80+	[65,70)	0.014053	Wave 3, home
[0,5)	[70,75)	0	Wave 3, home
[5,10)	[70,75)	0.0084558	Wave 3, home
[10,15)	[70,75)	0.0386543	Wave 3, home
[15,20)	[70,75)	0.040543	Wave 3, home
[20,25)	[70,75)	0	Wave 3, home
[25,35)	[70,75)	0.0178806	Wave 3, home
[35,45)	[70,75)	0.0536727	Wave 3, home
[45,55)	[70,75)	0.0231111	Wave 3, home
[55,65)	[70,75)	0.05169	Wave 3, home
[65,70)	[70,75)	0.139787	Wave 3, home
[70,75)	[70,75)	0.721519	Wave 3, home
[75,80)	[70,75)	0.183753	Wave 3, home
80+	[70,75)	0.0367742	Wave 3, home
[0,5)	[75,80)	0	Wave 3, home
[5,10)	[75,80)	0.0166667	Wave 3, home
[10,15)	[75,80)	0	Wave 3, home
[15,20)	[75,80)	0	Wave 3, home
[20,25)	[75,80)	0	Wave 3, home
[25,35)	[75,80)	0.0163244	Wave 3, home
[35,45)	[75,80)	0.0146522	Wave 3, home
[45,55)	[75,80)	0.0350247	Wave 3, home
[55,65)	[75,80)	0.0627491	Wave 3, home
[65,70)	[75,80)	0.0464418	Wave 3, home
[70,75)	[75,80)	0.115858	Wave 3, home
[75,80)	[75,80)	0.482759	Wave 3, home
80+	[75,80)	0.0252652	Wave 3, home
[0,5)	80+	0	Wave 3, home
[5,10)	80+	0	Wave 3, home
[10,15)	80+	0	Wave 3, home
[15,20)	80+	0	Wave 3, home
[20,25)	80+	0	Wave 3, home
[25,35)	80+	0	Wave 3, home
[35,45)	80+	0.0168539	Wave 3, home
[45,55)	80+	0.0397761	Wave 3, home
[55,65)	80+	0.0148936	Wave 3, home
[65,70)	80+	0.0125628	Wave 3, home
[70,75)	80+	0.0316456	Wave 3, home
[75,80)	80+	0.0344828	Wave 3, home
80+	80+	0.571429	Wave 3, home
[0,5)	[0,5)	0.218182	Wave 4, home
[5,10)	[0,5)	0.233931	Wave 4, home
[10,15)	[0,5)	0.0268848	Wave 4, home
[15,20)	[0,5)	0.00720592	Wave 4, home
[20,25)	[0,5)	0.0170937	Wave 4, home
[25,35)	[0,5)	0.138471	Wave 4, home
[35,45)	[0,5)	0.158171	Wave 4, home
[45,55)	[0,5)	0.0156915	Wave 4, home
[55,65)	[0,5)	0.0109999	Wave 4, home
[65,70)	[0,5)	0.0195946	Wave 4, home
[70,75)	[0,5)	0.0169492	Wave 4, home
[75,80)	[0,5)	0.0104167	Wave 4, home
80+	[0,5)	0.007351	Wave 4, home
[0,5)	[5,10)	0.251632	Wave 4, home
[5,10)	[5,10)	0.370968	Wave 4, home
[10,15)	[5,10)	0.126114	Wave 4, home
[15,20)	[5,10)	0.0437261	Wave 4, home
[20,25)	[5,10)	0.0118935	Wave 4, home
[25,35)	[5,10)	0.0862095	Wave 4, home
[35,45)	[5,10)	0.186765	Wave 4, home
[45,55)	[5,10)	0.0701371	Wave 4, home
[55,65)	[5,10)	0.039492	Wave 4, home
[65,70)	[5,10)	0.0191739	Wave 4, home
[70,75)	[5,10)	0	Wave 4, home
[75,80)	[5,10)	0.0199903	Wave 4, home
80+	[5,10)	0.0070145	Wave 4, home
[0,5)	[10,15)	0.0317607	Wave 4, home
[5,10)	[10,15)	0.138506	Wave 4, home
[10,15)	[10,15)	0.195402	Wave 4, home
[15,20)	[10,15)	0.225742	Wave 4, home
[20,25)	[10,15)	0.0325062	Wave 4, home
[25,35)	[10,15)	0.0330074	Wave 4, home
[35,45)	[10,15)	0.132095	Wave 4, home
[45,55)	[10,15)	0.133346	Wave 4, home
[55,65)	[10,15)	0.0408127	Wave 4, home
[65,70)	[10,15)	0.0391245	Wave 4, home
[70,75)	[10,15)	0.0325835	Wave 4, home
[75,80)	[10,15)	0.00749297	Wave 4, home
80+	[10,15)	0	Wave 4, home
[0,5)	[15,20)	0.00909091	Wave 4, home
[5,10)	[15,20)	0.0512837	Wave 4, home
[10,15)	[15,20)	0.241071	Wave 4, home
[15,20)	[15,20)	0.345794	Wave 4, home
[20,25)	[15,20)	0.153648	Wave 4, home
[25,35)	[15,20)	0.0338996	Wave 4, home
[35,45)	[15,20)	0.0797916	Wave 4, home
[45,55)	[15,20)	0.176618	Wave 4, home
[55,65)	[15,20)	0.0492311	Wave 4, home
[65,70)	[15,20)	0.0186588	Wave 4, home
[70,75)	[15,20)	0.024613	Wave 4, home
[75,80)	[15,20)	0.00650613	Wave 4, home
80+	[15,20)	0	Wave 4, home
[0,5)	[20,25)	0.0249352	Wave 4, home
[5,10)	[20,25)	0.016129	Wave 4, home
[10,15)	[20,25)	0.0401384	Wave 4, home
[15,20)	[20,25)	0.177659	Wave 4, home
[20,25)	[20,25)	0.703704	Wave 4, home
[25,35)	[20,25)	0.112197	Wave 4, home
[35,45)	[20,25)	0.024566	Wave 4, home
[45,55)	[20,25)	0.100597	Wave 4, home
[55,65)	[20,25)	0.0945574	Wave 4, home
[65,70)	[20,25)	0.0341295	Wave 4, home
[70,75)	[20,25)	0.00893659	Wave 4, home
[75,80)	[20,25)	0	Wave 4, home
80+	[20,25)	0	Wave 4, home
[0,5)	[25,35)	0.397555	Wave 4, home
[5,10)	[25,35)	0.230099	Wave 4, home
[10,15)	[25,35)	0.0802167	Wave 4, home
[15,20)	[25,35)	0.0771463	Wave 4, home
[20,25)	[25,35)	0.220822	Wave 4, home
[25,35)	[25,35)	0.546296	Wave 4, home
[35,45)	[25,35)	0.065453	Wave 4, home
[45,55)	[25,35)	0.067933	Wave 4, home
[55,65)	[25,35)	0.155011	Wave 4, home
[65,70)	[25,35)	0.0707946	Wave 4, home
[70,75)	[25,35)	0.0527835	Wave 4, home
[75,80)	[25,35)	0.0501715	Wave 4, home
80+	[25,35)	0.105374	Wave 4, home
[0,5)	[35,45)	0.547038	Wave 4, home
[5,10)	[35,45)	0.600492	Wave 4, home
[10,15)	[35,45)	0.386718	Wave 4, home
[15,20)	[35,45)	0.218742	Wave 4, home
[20,25)	[35,45)	0.0582435	Wave 4, home
[25,35)	[35,45)	0.0788466	Wave 4, home
[35,45)	[35,45)	0.351852	Wave 4, home
[45,55)	[35,45)	0.0685173	Wave 4, home
[55,65)	[35,45)	0.0862585	Wave 4, home
[65,70)	[35,45)	0.104362	Wave 4, home
[70,75)	[35,45)	0.122981	Wave 4, home
[75,80)	[35,45)	0.0756444	Wave 4, home
80+	[35,45)	0.017263	Wave 4, home
[0,5)	[45,55)	0.0617833	Wave 4, home
[5,10)	[45,55)	0.256729	Wave 4, home
[10,15)	[45,55)	0.444426	Wave 4, home
[15,20)	[45,55)	0.551217	Wave 4, home
[20,25)	[45,55)	0.271526	Wave 4, home
[25,35)	[45,55)	0.093164	Wave 4, home
[35,45)	[45,55)	0.0780035	Wave 4, home
[45,55)	[45,55)	0.477941	Wave 4, home
[55,65)	[45,55)	0.170213	Wave 4, home
[65,70)	[45,55)	0.0986603	Wave 4, home
[70,75)	[45,55)	0.0895401	Wave 4, home
[75,80)	[45,55)	0.155223	Wave 4, home
80+	[45,55)	0.131936	Wave 4, home
[0,5)	[55,65)	0.0316835	Wave 4, home
[5,10)	[55,65)	0.105749	Wave 4, home
[10,15)	[55,65)	0.0995079	Wave 4, home
[15,20)	[55,65)	0.1124	Wave 4, home
[20,25)	[55,65)	0.186708	Wave 4, home
[25,35)	[55,65)	0.155515	Wave 4, home
[35,45)	[55,65)	0.0718383	Wave 4, home
[45,55)	[55,65)	0.124518	Wave 4, home
[55,65)	[55,65)	0.596875	Wave 4, home
[65,70)	[55,65)	0.231442	Wave 4, home
[70,75)	[55,65)	0.0970872	Wave 4, home
[75,80)	[55,65)	0.159285	Wave 4, home
80+	[55,65)	0.0827528	Wave 4, home
[0,5)	[65,70)	0.0271069	Wave 4, home
[5,10)	[65,70)	0.024659	Wave 4, home
[10,15)	[65,70)	0.0458151	Wave 4, home
[15,20)	[65,70)	0.0204602	Wave 4, home
[20,25)	[65,70)	0.0323665	Wave 4, home
[25,35)	[65,70)	0.0341119	Wave 4, home
[35,45)	[65,70)	0.0417439	Wave 4, home
[45,55)	[65,70)	0.0346642	Wave 4, home
[55,65)	[65,70)	0.111158	Wave 4, home
[65,70)	[65,70)	0.574194	Wave 4, home
[70,75)	[65,70)	0.12314	Wave 4, home
[75,80)	[65,70)	0.11345	Wave 4, home
80+	[65,70)	0.0216508	Wave 4, home
[0,5)	[70,75)	0.0243578	Wave 4, home
[5,10)	[70,75)	0	Wave 4, home
[10,15)	[70,75)	0.0396374	Wave 4, home
[15,20)	[70,75)	0.0280374	Wave 4, home
[20,25)	[70,75)	0.0088041	Wave 4, home
[25,35)	[70,75)	0.0264211	Wave 4, home
[35,45)	[70,75)	0.0511019	Wave 4, home
[45,55)	[70,75)	0.0326816	Wave 4, home
[55,65)	[70,75)	0.0484403	Wave 4, home
[65,70)	[70,75)	0.127923	Wave 4, home
[70,75)	[70,75)	0.466102	Wave 4, home
[75,80)	[70,75)	0.230175	Wave 4, home
80+	[70,75)	0.089392	Wave 4, home
[0,5)	[75,80)	0.00943865	Wave 4, home
[5,10)	[75,80)	0.0168392	Wave 4, home
[10,15)	[75,80)	0.00574713	Wave 4, home
[15,20)	[75,80)	0.0046729	Wave 4, home
[20,25)	[75,80)	0	Wave 4, home
[25,35)	[75,80)	0.0158344	Wave 4, home
[35,45)	[75,80)	0.0198183	Wave 4, home
[45,55)	[75,80)	0.0357217	Wave 4, home
[55,65)	[75,80)	0.0501085	Wave 4, home
[65,70)	[75,80)	0.0743089	Wave 4, home
[70,75)	[75,80)	0.145127	Wave 4, home
[75,80)	[75,80)	0.625	Wave 4, home
80+	[75,80)	0.0228966	Wave 4, home
[0,5)	80+	0.00909091	Wave 4, home
[5,10)	80+	0.00806452	Wave 4, home
[10,15)	80+	0	Wave 4, home
[15,20)	80+	0	Wave 4, home
[20,25)	80+	0	Wave 4, home
[25,35)	80+	0.0453895	Wave 4, home
[35,45)	80+	0.00617284	Wave 4, home
[45,55)	80+	0.0414398	Wave 4, home
[55,65)	80+	0.0355302	Wave 4, home
[65,70)	80+	0.0193548	Wave 4, home
[70,75)	80+	0.0769252	Wave 4, home
[75,80)	80+	0.03125	Wave 4, home
80+	80+	0.2	Wave 4, home
[0,5)	[0,5)	0.752809	POLYMOD, school
[5,10)	[0,5)	0.304405	POLYMOD, school
[10,15)	[0,5)	0	POLYMOD, school
[15,20)	[0,5)	0.0712495	POLYMOD, school
[20,25)	[0,5)	0	POLYMOD, school
[25,35)	[0,5)	0.0434052	POLYMOD, school
[35,45)	[0,5)	0.0243657	POLYMOD, school
[45,55)	[0,5)	0.0471064	POLYMOD, school
[55,65)	[0,5)	0.00195045	POLYMOD, school
[65,70)	[0,5)	0	POLYMOD, school
[70,75)	[0,5)	0	POLYMOD, school
[75,80)	[0,5)	0	POLYMOD, school
80+	[0,5)	0	POLYMOD, school
[0,5)	[5,10)	0.327439	POLYMOD, school
[5,10)	[5,10)	1.20652	POLYMOD, school
[10,15)	[5,10)	0.122101	POLYMOD, school
[15,20)	[5,10)	0.0532269	POLYMOD, school
[20,25)	[5,10)	0.0360683	POLYMOD, school
[25,35)	[5,10)	0.0386077	POLYMOD, school
[35,45)	[5,10)	0.0949963	POLYMOD, school
[45,55)	[5,10)	0.0498075	POLYMOD, school
[55,65)	[5,10)	0.0103884	POLYMOD, school
[65,70)	[5,10)	0	POLYMOD, school
[70,75)	[5,10)	0.0040679	POLYMOD, school
[75,80)	[5,10)	0	POLYMOD, school
80+	[5,10)	0	POLYMOD, school
[0,5)	[10,15)	0	POLYMOD, school
[5,10)	[10,15)	0.134099	POLYMOD, school
[10,15)	[10,15)	1.80909	POLYMOD, school
[15,20)	[10,15)	0.335683	POLYMOD, school
[20,25)	[10,15)	0.00806712	POLYMOD, school
[25,35)	[10,15)	0.0130925	POLYMOD, school
[35,45)	[10,15)	0.106216	POLYMOD, school
[45,55)	[10,15)	0.0532496	POLYMOD, school
[55,65)	[10,15)	0.0261002	POLYMOD, school
[65,70)	[10,15)	0.00388166	POLYMOD, school
[70,75)	[10,15)	0	POLYMOD, school
[75,80)	[10,15)	0	POLYMOD, school
80+	[10,15)	0	POLYMOD, school
[0,5)	[15,20)	0.0898876	POLYMOD, school
[5,10)	[15,20)	0.0624267	POLYMOD, school
[10,15)	[15,20)	0.358478	POLYMOD, school
[15,20)	[15,20)	1.61017	POLYMOD, school
[20,25)	[15,20)	0.271729	POLYMOD, school
[25,35)	[15,20)	0.0242053	POLYMOD, school
[35,45)	[15,20)	0.150813	POLYMOD, school
[45,55)	[15,20)	0.183222	POLYMOD, school
[55,65)	[15,20)	0.00742369	POLYMOD, school
[65,70)	[15,20)	0.00772844	POLYMOD, school
[70,75)	[15,20)	0	POLYMOD, school
[75,80)	[15,20)	0	POLYMOD, school
80+	[15,20)	0	POLYMOD, school
[0,5)	[20,25)	0	POLYMOD, school
[5,10)	[20,25)	0.048913	POLYMOD, school
[10,15)	[20,25)	0.0099612	POLYMOD, school
[15,20)	[20,25)	0.314193	POLYMOD, school
[20,25)	[20,25)	0.508772	POLYMOD, school
[25,35)	[20,25)	0.128187	POLYMOD, school
[35,45)	[20,25)	0.0143674	POLYMOD, school
[45,55)	[20,25)	0.00649976	POLYMOD, school
[55,65)	[20,25)	0.00888499	POLYMOD, school
[65,70)	[20,25)	0	POLYMOD, school
[70,75)	[20,25)	0	POLYMOD, school
[75,80)	[20,25)	0	POLYMOD, school
80+	[20,25)	0.0103469	POLYMOD, school
[0,5)	[25,35)	0.124618	POLYMOD, school
[5,10)	[25,35)	0.103046	POLYMOD, school
[10,15)	[25,35)	0.0318182	POLYMOD, school
[15,20)	[25,35)	0.0550847	POLYMOD, school
[20,25)	[25,35)	0.252292	POLYMOD, school
[25,35)	[25,35)	0.274194	POLYMOD, school
[35,45)	[25,35)	0.0266991	POLYMOD, school
[45,55)	[25,35)	0.0116778	POLYMOD, school
[55,65)	[25,35)	0.0281345	POLYMOD, school
[65,70)	[25,35)	0	POLYMOD, school
[70,75)	[25,35)	0	POLYMOD, school
[75,80)	[25,35)	0	POLYMOD, school
80+	[25,35)	0	POLYMOD, school
[0,5)	[35,45)	0.0842697	POLYMOD, school
[5,10)	[35,45)	0.305435	POLYMOD, school
[10,15)	[35,45)	0.310955	POLYMOD, school
[15,20)	[35,45)	0.413439	POLYMOD, school
[20,25)	[35,45)	0.0340638	POLYMOD, school
[25,35)	[35,45)	0.0321625	POLYMOD, school
[35,45)	[35,45)	0.0457516	POLYMOD, school
[45,55)	[35,45)	0.0602681	POLYMOD, school
[55,65)	[35,45)	0	POLYMOD, school
[65,70)	[35,45)	0	POLYMOD, school
[70,75)	[35,45)	0	POLYMOD, school
[75,80)	[35,45)	0	POLYMOD, school
80+	[35,45)	0	POLYMOD, school
[0,5)	[45,55)	0.185475	POLYMOD, school
[5,10)	[45,55)	0.182315	POLYMOD, school
[10,15)	[45,55)	0.177475	POLYMOD, school
[15,20)	[45,55)	0.571829	POLYMOD, school
[20,25)	[45,55)	0.0175439	POLYMOD, school
[25,35)	[45,55)	0.0160151	POLYMOD, school
[35,45)	[45,55)	0.0686122	POLYMOD, school
[45,55)	[45,55)	0.0457143	POLYMOD, school
[55,65)	[45,55)	0.00707019	POLYMOD, school
[65,70)	[45,55)	0.0162638	POLYMOD, school
[70,75)	[45,55)	0	POLYMOD, school
[75,80)	[45,55)	0	POLYMOD, school
80+	[45,55)	0	POLYMOD, school
[0,5)	[55,65)	0.00561798	POLYMOD, school
[5,10)	[55,65)	0.0278172	POLYMOD, school
[10,15)	[55,65)	0.0636364	POLYMOD, school
[15,20)	[55,65)	0.0169492	POLYMOD, school
[20,25)	[55,65)	0.0175439	POLYMOD, school
[25,35)	[55,65)	0.0282258	POLYMOD, school
[35,45)	[55,65)	0	POLYMOD, school
[45,55)	[55,65)	0.00517216	POLYMOD, school
[55,65)	[55,65)	0.0126582	POLYMOD, school
[65,70)	[55,65)	0.00658893	POLYMOD, school
[70,75)	[55,65)	0	POLYMOD, school
[75,80)	[55,65)	0	POLYMOD, school
80+	[55,65)	0	POLYMOD, school
[0,5)	[65,70)	0	POLYMOD, school
[5,10)	[65,70)	0	POLYMOD, school
[10,15)	[65,70)	0.00454545	POLYMOD, school
[15,20)	[65,70)	0.00847458	POLYMOD, school
[20,25)	[65,70)	0	POLYMOD, school
[25,35)	[65,70)	0	POLYMOD, school
[35,45)	[65,70)	0	POLYMOD, school
[45,55)	[65,70)	0.00571429	POLYMOD, school
[55,65)	[65,70)	0.00316456	POLYMOD, school
[65,70)	[65,70)	0	POLYMOD, school
[70,75)	[65,70)	0	POLYMOD, school
[75,80)	[65,70)	0	POLYMOD, school
80+	[65,70)	0	POLYMOD, school
[0,5)	[70,75)	0	POLYMOD, school
[5,10)	[70,75)	0.00543478	POLYMOD, school
[10,15)	[70,75)	0	POLYMOD, school
[15,20)	[70,75)	0	POLYMOD, school
[20,25)	[70,75)	0	POLYMOD, school
[25,35)	[70,75)	0	POLYMOD, school
[35,45)	[70,75)	0	POLYMOD, school
[45,55)	[70,75)	0	POLYMOD, school
[55,65)	[70,75)	0	POLYMOD, school
[65,70)	[70,75)	0	POLYMOD, school
[70,75)	[70,75)	0	POLYMOD, school
[75,80)	[70,75)	0	POLYMOD, school
80+	[70,75)	0	POLYMOD, school
[0,5)	[75,80)	0	POLYMOD, school
[5,10)	[75,80)	0	POLYMOD, school
[10,15)	[75,80)	0	POLYMOD, school
[15,20)	[75,80)	0	POLYMOD, school
[20,25)	[75,80)	0	POLYMOD, school
[25,35)	[75,80)	0	POLYMOD, school
[35,45)	[75,80)	0	POLYMOD, school
[45,55)	[75,80)	0	POLYMOD, school
[55,65)	[75,80)	0	POLYMOD, school
[65,70)	[75,80)	0	POLYMOD, school
[70,75)	[75,80)	0	POLYMOD, school
[75,80)	[75,80)	0	POLYMOD, school
80+	[75,80)	0	POLYMOD, school
[0,5)	80+	0	POLYMOD, school
[5,10)	80+	0	POLYMOD, school
[10,15)	80+	0	POLYMOD, school
[15,20)	80+	0	POLYMOD, school
[20,25)	80+	0.00877193	POLYMOD, school
[25,35)	80+	0	POLYMOD, school
[35,45)	80+	0	POLYMOD, school
[45,55)	80+	0	POLYMOD, school
[55,65)	80+	0	POLYMOD, school
[65,70)	80+	0	POLYMOD, school
[70,75)	80+	0	POLYMOD, school
[75,80)	80+	0	POLYMOD, school
80+	80+	0	POLYMOD, school
[0,5)	[0,5)	0	Wave 1, school
[5,10)	[0,5)	0	Wave 1, school
[10,15)	[0,5)	0	Wave 1, school
[15,20)	[0,5)	0.00526316	Wave 1, school
[20,25)	[0,5)	0	Wave 1, school
[25,35)	[0,5)	0.00378594	Wave 1, school
[35,45)	[0,5)	0	Wave 1, school
[45,55)	[0,5)	0	Wave 1, school
[55,65)	[0,5)	0	Wave 1, school
[65,70)	[0,5)	0	Wave 1, school
[70,75)	[0,5)	0	Wave 1, school
[75,80)	[0,5)	0	Wave 1, school
80+	[0,5)	0	Wave 1, school
[0,5)	[5,10)	0	Wave 1, school
[5,10)	[5,10)	0	Wave 1, school
[10,15)	[5,10)	0.0094847	Wave 1, school
[15,20)	[5,10)	0	Wave 1, school
[20,25)	[5,10)	0	Wave 1, school
[25,35)	[5,10)	0.00780548	Wave 1, school
[35,45)	[5,10)	0	Wave 1, school
[45,55)	[5,10)	0	Wave 1, school
[55,65)	[5,10)	0	Wave 1, school
[65,70)	[5,10)	0	Wave 1, school
[70,75)	[5,10)	0	Wave 1, school
[75,80)	[5,10)	0	Wave 1, school
80+	[5,10)	0	Wave 1, school
[0,5)	[10,15)	0	Wave 1, school
[5,10)	[10,15)	0.0104167	Wave 1, school
[10,15)	[10,15)	0	Wave 1, school
[15,20)	[10,15)	0.00526316	Wave 1, school
[20,25)	[10,15)	0	Wave 1, school
[25,35)	[10,15)	0	Wave 1, school
[35,45)	[10,15)	0	Wave 1, school
[45,55)	[10,15)	0	Wave 1, school
[55,65)	[10,15)	0	Wave 1, school
[65,70)	[10,15)	0	Wave 1, school
[70,75)	[10,15)	0	Wave 1, school
[75,80)	[10,15)	0	Wave 1, school
80+	[10,15)	0	Wave 1, school
[0,5)	[15,20)	0.00663994	Wave 1, school
[5,10)	[15,20)	0	Wave 1, school
[10,15)	[15,20)	0.00562056	Wave 1, school
[15,20)	[15,20)	0.0526316	Wave 1, school
[20,25)	[15,20)	0.00455183	Wave 1, school
[25,35)	[15,20)	0	Wave 1, school
[35,45)	[15,20)	0	Wave 1, school
[45,55)	[15,20)	0	Wave 1, school
[55,65)	[15,20)	0	Wave 1, school
[65,70)	[15,20)	0	Wave 1, school
[70,75)	[15,20)	0	Wave 1, school
[75,80)	[15,20)	0	Wave 1, school
80+	[15,20)	0	Wave 1, school
[0,5)	[20,25)	0	Wave 1, school
[5,10)	[20,25)	0	Wave 1, school
[10,15)	[20,25)	0	Wave 1, school
[15,20)	[20,25)	0.00526316	Wave 1, school
[20,25)	[20,25)	0	Wave 1, school
[25,35)	[20,25)	0.00306078	Wave 1, school
[35,45)	[20,25)	0	Wave 1, school
[45,55)	[20,25)	0	Wave 1, school
[55,65)	[20,25)	0	Wave 1, school
[65,70)	[20,25)	0	Wave 1, school
[70,75)	[20,25)	0	Wave 1, school
[75,80)	[20,25)	0	Wave 1, school
80+	[20,25)	0	Wave 1, school
[0,5)	[25,35)	0.0108696	Wave 1, school
[5,10)	[25,35)	0.0208333	Wave 1, school
[10,15)	[25,35)	0	Wave 1, school
[15,20)	[25,35)	0	Wave 1, school
[20,25)	[25,35)	0.0060241	Wave 1, school
[25,35)	[25,35)	0.00578035	Wave 1, school
[35,45)	[25,35)	0	Wave 1, school
[45,55)	[25,35)	0	Wave 1, school
[55,65)	[25,35)	0	Wave 1, school
[65,70)	[25,35)	0	Wave 1, school
[70,75)	[25,35)	0	Wave 1, school
[75,80)	[25,35)	0	Wave 1, school
80+	[25,35)	0	Wave 1, school
[0,5)	[35,45)	0	Wave 1, school
[5,10)	[35,45)	0	Wave 1, school
[10,15)	[35,45)	0	Wave 1, school
[15,20)	[35,45)	0	Wave 1, school
[20,25)	[35,45)	0	Wave 1, school
[25,35)	[35,45)	0	Wave 1, school
[35,45)	[35,45)	0	Wave 1, school
[45,55)	[35,45)	0	Wave 1, school
[55,65)	[35,45)	0	Wave 1, school
[65,70)	[35,45)	0	Wave 1, school
[70,75)	[35,45)	0	Wave 1, school
[75,80)	[35,45)	0	Wave 1, school
80+	[35,45)	0	Wave 1, school
[0,5)	[45,55)	0	Wave 1, school
[5,10)	[45,55)	0	Wave 1, school
[10,15)	[45,55)	0	Wave 1, school
[15,20)	[45,55)	0	Wave 1, school
[20,25)	[45,55)	0	Wave 1, school
[25,35)	[45,55)	0	Wave 1, school
[35,45)	[45,55)	0	Wave 1, school
[45,55)	[45,55)	0.00425532	Wave 1, school
[55,65)	[45,55)	0	Wave 1, school
[65,70)	[45,55)	0	Wave 1, school
[70,75)	[45,55)	0	Wave 1, school
[75,80)	[45,55)	0	Wave 1, school
80+	[45,55)	0	Wave 1, school
[0,5)	[55,65)	0	Wave 1, school
[5,10)	[55,65)	0	Wave 1, school
[10,15)	[55,65)	0	Wave 1, school
[15,20)	[55,65)	0	Wave 1, school
[20,25)	[55,65)	0	Wave 1, school
[25,35)	[55,65)	0	Wave 1, school
[35,45)	[55,65)	0	Wave 1, school
[45,55)	[55,65)	0	Wave 1, school
[55,65)	[55,65)	0	Wave 1, school
[65,70)	[55,65)	0	Wave 1, school
[70,75)	[55,65)	0	Wave 1, school
[75,80)	[55,65)	0	Wave 1, school
80+	[55,65)	0	Wave 1, school
[0,5)	[65,70)	0	Wave 1, school
[5,10)	[65,70)	0	Wave 1, school
[10,15)	[65,70)	0	Wave 1, school
[15,20)	[65,70)	0	Wave 1, school
[20,25)	[65,70)	0	Wave 1, school
[25,35)	[65,70)	0	Wave 1, school
[35,45)	[65,70)	0	Wave 1, school
[45,55)	[65,70)	0	Wave 1, school
[55,65)	[65,70)	0	Wave 1, school
[65,70)	[65,70)	0	Wave 1, school
[70,75)	[65,70)	0	Wave 1, school
[75,80)	[65,70)	0	Wave 1, school
80+	[65,70)	0	Wave 1, school
[0,5)	[70,75)	0	Wave 1, school
[5,10)	[70,75)	0	Wave 1, school
[10,15)	[70,75)	0	Wave 1, school
[15,20)	[70,75)	0	Wave 1, school
[20,25)	[70,75)	0	Wave 1, school
[25,35)	[70,75)	0	Wave 1, school
[35,45)	[70,75)	0	Wave 1, school
[45,55)	[70,75)	0	Wave 1, school
[55,65)	[70,75)	0	Wave 1, school
[65,70)	[70,75)	0	Wave 1, school
[truncated: 3,071 more rows]

## Sheet: Scenerio 3, all contacts
participant's age	contact's age	contacts values	Studies/Settings
[0,5)	[0,5)	1.372	POLYMOD, overall
[5,10)	[0,5)	0.630802	POLYMOD, overall
[10,15)	[0,5)	0.244544	POLYMOD, overall
[15,20)	[0,5)	0.236036	POLYMOD, overall
[20,25)	[0,5)	0.174761	POLYMOD, overall
[25,35)	[0,5)	0.54529	POLYMOD, overall
[35,45)	[0,5)	0.322572	POLYMOD, overall
[45,55)	[0,5)	0.166748	POLYMOD, overall
[55,65)	[0,5)	0.203885	POLYMOD, overall
[65,70)	[0,5)	0.0989584	POLYMOD, overall
[70,75)	[0,5)	0.0775035	POLYMOD, overall
[75,80)	[0,5)	0.139481	POLYMOD, overall
80+	[0,5)	0.0201629	POLYMOD, overall
[0,5)	[5,10)	0.678536	POLYMOD, overall
[5,10)	[5,10)	0.965081	POLYMOD, overall
[10,15)	[5,10)	0.723712	POLYMOD, overall
[15,20)	[5,10)	0.472066	POLYMOD, overall
[20,25)	[5,10)	0.361912	POLYMOD, overall
[25,35)	[5,10)	0.189314	POLYMOD, overall
[35,45)	[5,10)	0.411875	POLYMOD, overall
[45,55)	[5,10)	0.456128	POLYMOD, overall
[55,65)	[5,10)	0.253188	POLYMOD, overall
[65,70)	[5,10)	0.10878	POLYMOD, overall
[70,75)	[5,10)	0.151533	POLYMOD, overall
[75,80)	[5,10)	0.135712	POLYMOD, overall
80+	[5,10)	0.0944778	POLYMOD, overall
[0,5)	[10,15)	0.288896	POLYMOD, overall
[5,10)	[10,15)	0.794824	POLYMOD, overall
[10,15)	[10,15)	2.74132	POLYMOD, overall
[15,20)	[10,15)	1.02351	POLYMOD, overall
[20,25)	[10,15)	0.200276	POLYMOD, overall
[25,35)	[10,15)	0.137199	POLYMOD, overall
[35,45)	[10,15)	0.739099	POLYMOD, overall
[45,55)	[10,15)	0.670023	POLYMOD, overall
[55,65)	[10,15)	0.12861	POLYMOD, overall
[65,70)	[10,15)	0.29148	POLYMOD, overall
[70,75)	[10,15)	0.141248	POLYMOD, overall
[75,80)	[10,15)	0.0667458	POLYMOD, overall
80+	[10,15)	0.0324256	POLYMOD, overall
[0,5)	[15,20)	0.29778	POLYMOD, overall
[5,10)	[15,20)	0.553658	POLYMOD, overall
[10,15)	[15,20)	1.09302	POLYMOD, overall
[15,20)	[15,20)	3.17276	POLYMOD, overall
[20,25)	[15,20)	1.48739	POLYMOD, overall
[25,35)	[15,20)	0.319653	POLYMOD, overall
[35,45)	[15,20)	0.414006	POLYMOD, overall
[45,55)	[15,20)	2.62054	POLYMOD, overall
[55,65)	[15,20)	0.257844	POLYMOD, overall
[65,70)	[15,20)	0.250412	POLYMOD, overall
[70,75)	[15,20)	0.0640447	POLYMOD, overall
[75,80)	[15,20)	0.0595806	POLYMOD, overall
80+	[15,20)	0.253561	POLYMOD, overall
[0,5)	[20,25)	0.254931	POLYMOD, overall
[5,10)	[20,25)	0.490797	POLYMOD, overall
[10,15)	[20,25)	0.247299	POLYMOD, overall
[15,20)	[20,25)	1.71983	POLYMOD, overall
[20,25)	[20,25)	2.03285	POLYMOD, overall
[25,35)	[20,25)	0.53003	POLYMOD, overall
[35,45)	[20,25)	0.334291	POLYMOD, overall
[45,55)	[20,25)	0.289201	POLYMOD, overall
[55,65)	[20,25)	0.337868	POLYMOD, overall
[65,70)	[20,25)	0.017243	POLYMOD, overall
[70,75)	[20,25)	0.0348778	POLYMOD, overall
[75,80)	[20,25)	0.0228727	POLYMOD, overall
80+	[20,25)	0.0401944	POLYMOD, overall
[0,5)	[25,35)	1.56555	POLYMOD, overall
[5,10)	[25,35)	0.505292	POLYMOD, overall
[10,15)	[25,35)	0.33343	POLYMOD, overall
[15,20)	[25,35)	0.727442	POLYMOD, overall
[20,25)	[25,35)	1.04318	POLYMOD, overall
[25,35)	[25,35)	2.76205	POLYMOD, overall
[35,45)	[25,35)	0.926467	POLYMOD, overall
[45,55)	[25,35)	0.987348	POLYMOD, overall
[55,65)	[25,35)	0.765919	POLYMOD, overall
[65,70)	[25,35)	0.94619	POLYMOD, overall
[70,75)	[25,35)	0.226696	POLYMOD, overall
[75,80)	[25,35)	0.430716	POLYMOD, overall
80+	[25,35)	0.192479	POLYMOD, overall
[0,5)	[35,45)	1.11563	POLYMOD, overall
[5,10)	[35,45)	1.32427	POLYMOD, overall
[10,15)	[35,45)	2.16376	POLYMOD, overall
[15,20)	[35,45)	1.13496	POLYMOD, overall
[20,25)	[35,45)	0.792572	POLYMOD, overall
[25,35)	[35,45)	1.11605	POLYMOD, overall
[35,45)	[35,45)	3.75756	POLYMOD, overall
[45,55)	[35,45)	1.59147	POLYMOD, overall
[55,65)	[35,45)	0.498133	POLYMOD, overall
[65,70)	[35,45)	0.719658	POLYMOD, overall
[70,75)	[35,45)	0.458434	POLYMOD, overall
[75,80)	[35,45)	0.537136	POLYMOD, overall
80+	[35,45)	0.190335	POLYMOD, overall
[0,5)	[45,55)	0.656546	POLYMOD, overall
[5,10)	[45,55)	1.6696	POLYMOD, overall
[10,15)	[45,55)	2.23311	POLYMOD, overall
[15,20)	[45,55)	8.17859	POLYMOD, overall
[20,25)	[45,55)	0.780598	POLYMOD, overall
[25,35)	[45,55)	1.35406	POLYMOD, overall
[35,45)	[45,55)	1.81181	POLYMOD, overall
[45,55)	[45,55)	1.68726	POLYMOD, overall
[55,65)	[45,55)	1.03178	POLYMOD, overall
[65,70)	[45,55)	0.677798	POLYMOD, overall
[70,75)	[45,55)	0.165194	POLYMOD, overall
[75,80)	[45,55)	0.458007	POLYMOD, overall
80+	[45,55)	0.30597	POLYMOD, overall
[0,5)	[55,65)	0.587263	POLYMOD, overall
[5,10)	[55,65)	0.677969	POLYMOD, overall
[10,15)	[55,65)	0.313571	POLYMOD, overall
[15,20)	[55,65)	0.588689	POLYMOD, overall
[20,25)	[55,65)	0.667137	POLYMOD, overall
[25,35)	[55,65)	0.768406	POLYMOD, overall
[35,45)	[55,65)	0.414858	POLYMOD, overall
[45,55)	[55,65)	0.754792	POLYMOD, overall
[55,65)	[55,65)	1.12918	POLYMOD, overall
[65,70)	[55,65)	1.20889	POLYMOD, overall
[70,75)	[55,65)	0.863984	POLYMOD, overall
[75,80)	[55,65)	0.571792	POLYMOD, overall
80+	[55,65)	0.328648	POLYMOD, overall
[0,5)	[65,70)	0.136898	POLYMOD, overall
[5,10)	[65,70)	0.139899	POLYMOD, overall
[10,15)	[65,70)	0.341325	POLYMOD, overall
[15,20)	[65,70)	0.274588	POLYMOD, overall
[20,25)	[65,70)	0.0163523	POLYMOD, overall
[25,35)	[65,70)	0.455915	POLYMOD, overall
[35,45)	[65,70)	0.287858	POLYMOD, overall
[45,55)	[65,70)	0.238144	POLYMOD, overall
[55,65)	[65,70)	0.580613	POLYMOD, overall
[65,70)	[65,70)	0.92564	POLYMOD, overall
[70,75)	[65,70)	0.741158	POLYMOD, overall
[75,80)	[65,70)	0.332579	POLYMOD, overall
80+	[65,70)	0.777545	POLYMOD, overall
[0,5)	[70,75)	0.111381	POLYMOD, overall
[5,10)	[70,75)	0.202451	POLYMOD, overall
[10,15)	[70,75)	0.171826	POLYMOD, overall
[15,20)	[70,75)	0.0729552	POLYMOD, overall
[20,25)	[70,75)	0.0343607	POLYMOD, overall
[25,35)	[70,75)	0.113474	POLYMOD, overall
[35,45)	[70,75)	0.190492	POLYMOD, overall
[45,55)	[70,75)	0.0602948	POLYMOD, overall
[55,65)	[70,75)	0.431072	POLYMOD, overall
[65,70)	[70,75)	0.76994	POLYMOD, overall
[70,75)	[70,75)	1.20563	POLYMOD, overall
[75,80)	[70,75)	0.474432	POLYMOD, overall
80+	[70,75)	0.0918866	POLYMOD, overall
[0,5)	[75,80)	0.126385	POLYMOD, overall
[5,10)	[75,80)	0.11432	POLYMOD, overall
[10,15)	[75,80)	0.0511942	POLYMOD, overall
[15,20)	[75,80)	0.0427925	POLYMOD, overall
[20,25)	[75,80)	0.0142076	POLYMOD, overall
[25,35)	[75,80)	0.135936	POLYMOD, overall
[35,45)	[75,80)	0.140726	POLYMOD, overall
[45,55)	[75,80)	0.105402	POLYMOD, overall
[55,65)	[75,80)	0.179876	POLYMOD, overall
[65,70)	[75,80)	0.217837	POLYMOD, overall
[70,75)	[75,80)	0.299133	POLYMOD, overall
[75,80)	[75,80)	0.468397	POLYMOD, overall
80+	[75,80)	0.331876	POLYMOD, overall
[0,5)	80+	0.0249352	POLYMOD, overall
[5,10)	80+	0.10862	POLYMOD, overall
[10,15)	80+	0.0339441	POLYMOD, overall
[15,20)	80+	0.248556	POLYMOD, overall
[20,25)	80+	0.034076	POLYMOD, overall
[25,35)	80+	0.08291	POLYMOD, overall
[35,45)	80+	0.0680593	POLYMOD, overall
[45,55)	80+	0.0961022	POLYMOD, overall
[55,65)	80+	0.141106	POLYMOD, overall
[65,70)	80+	0.695092	POLYMOD, overall
[70,75)	80+	0.0790719	POLYMOD, overall
[75,80)	80+	0.452955	POLYMOD, overall
80+	80+	0.697785	POLYMOD, overall
[0,5)	[0,5)	0.174837	Wave 1, overall
[5,10)	[0,5)	0.157634	Wave 1, overall
[10,15)	[0,5)	0.0499479	Wave 1, overall
[15,20)	[0,5)	0.0409099	Wave 1, overall
[20,25)	[0,5)	0.0289562	Wave 1, overall
[25,35)	[0,5)	0.174016	Wave 1, overall
[35,45)	[0,5)	0.177073	Wave 1, overall
[45,55)	[0,5)	0.0364933	Wave 1, overall
[55,65)	[0,5)	0.00418166	Wave 1, overall
[65,70)	[0,5)	0.0463268	Wave 1, overall
[70,75)	[0,5)	0.0150881	Wave 1, overall
[75,80)	[0,5)	0.00354175	Wave 1, overall
80+	[0,5)	0	Wave 1, overall
[0,5)	[5,10)	0.169562	Wave 1, overall
[5,10)	[5,10)	0.183743	Wave 1, overall
[10,15)	[5,10)	0.204381	Wave 1, overall
[15,20)	[5,10)	0.07475	Wave 1, overall
[20,25)	[5,10)	0.00505193	Wave 1, overall
[25,35)	[5,10)	0.183603	Wave 1, overall
[35,45)	[5,10)	0.261961	Wave 1, overall
[45,55)	[5,10)	0.0705864	Wave 1, overall
[55,65)	[5,10)	0.0344679	Wave 1, overall
[65,70)	[5,10)	0.0221316	Wave 1, overall
[70,75)	[5,10)	0.0463684	Wave 1, overall
[75,80)	[5,10)	0.0690285	Wave 1, overall
80+	[5,10)	0	Wave 1, overall
[0,5)	[10,15)	0.0590068	Wave 1, overall
[5,10)	[10,15)	0.224464	Wave 1, overall
[10,15)	[10,15)	0.253838	Wave 1, overall
[15,20)	[10,15)	0.199683	Wave 1, overall
[20,25)	[10,15)	0.0225899	Wave 1, overall
[25,35)	[10,15)	0.0509101	Wave 1, overall
[35,45)	[10,15)	0.260412	Wave 1, overall
[45,55)	[10,15)	0.130358	Wave 1, overall
[55,65)	[10,15)	0.056091	Wave 1, overall
[65,70)	[10,15)	0.0322066	Wave 1, overall
[70,75)	[10,15)	0.0194182	Wave 1, overall
[75,80)	[10,15)	0.0244979	Wave 1, overall
80+	[10,15)	0.0101824	Wave 1, overall
[0,5)	[15,20)	0.0516115	Wave 1, overall
[5,10)	[15,20)	0.0876698	Wave 1, overall
[10,15)	[15,20)	0.213243	Wave 1, overall
[15,20)	[15,20)	0.429666	Wave 1, overall
[20,25)	[15,20)	0.199278	Wave 1, overall
[25,35)	[15,20)	0.0457211	Wave 1, overall
[35,45)	[15,20)	0.112893	Wave 1, overall
[45,55)	[15,20)	0.188431	Wave 1, overall
[55,65)	[15,20)	0.106309	Wave 1, overall
[65,70)	[15,20)	0.013277	Wave 1, overall
[70,75)	[15,20)	0.110033	Wave 1, overall
[75,80)	[15,20)	0.00253987	Wave 1, overall
80+	[15,20)	0.00490239	Wave 1, overall
[0,5)	[20,25)	0.0422396	Wave 1, overall
[5,10)	[20,25)	0.00685103	Wave 1, overall
[10,15)	[20,25)	0.0278938	Wave 1, overall
[15,20)	[20,25)	0.23042	Wave 1, overall
[20,25)	[20,25)	0.923885	Wave 1, overall
[25,35)	[20,25)	0.0670536	Wave 1, overall
[35,45)	[20,25)	0.028795	Wave 1, overall
[45,55)	[20,25)	0.162348	Wave 1, overall
[55,65)	[20,25)	0.151365	Wave 1, overall
[65,70)	[20,25)	0.00425522	Wave 1, overall
[70,75)	[20,25)	0.00149132	Wave 1, overall
[75,80)	[20,25)	0	Wave 1, overall
80+	[20,25)	0.0039354	Wave 1, overall
[0,5)	[25,35)	0.499604	Wave 1, overall
[5,10)	[25,35)	0.490049	Wave 1, overall
[10,15)	[25,35)	0.123725	Wave 1, overall
[15,20)	[25,35)	0.104049	Wave 1, overall
[20,25)	[25,35)	0.131972	Wave 1, overall
[25,35)	[25,35)	0.859587	Wave 1, overall
[35,45)	[25,35)	0.138488	Wave 1, overall
[45,55)	[25,35)	0.105079	Wave 1, overall
[55,65)	[25,35)	0.256243	Wave 1, overall
[65,70)	[25,35)	0.151574	Wave 1, overall
[70,75)	[25,35)	0.0394839	Wave 1, overall
[75,80)	[25,35)	0.0803791	Wave 1, overall
80+	[25,35)	0.00390624	Wave 1, overall
[0,5)	[35,45)	0.612413	Wave 1, overall
[5,10)	[35,45)	0.842267	Wave 1, overall
[10,15)	[35,45)	0.762376	Wave 1, overall
[15,20)	[35,45)	0.309486	Wave 1, overall
[20,25)	[35,45)	0.0682701	Wave 1, overall
[25,35)	[35,45)	0.166827	Wave 1, overall
[35,45)	[35,45)	0.833493	Wave 1, overall
[45,55)	[35,45)	0.243257	Wave 1, overall
[55,65)	[35,45)	0.207912	Wave 1, overall
[65,70)	[35,45)	0.185517	Wave 1, overall
[70,75)	[35,45)	0.105892	Wave 1, overall
[75,80)	[35,45)	0.0420318	Wave 1, overall
80+	[35,45)	0.0196237	Wave 1, overall
[0,5)	[45,55)	0.143687	Wave 1, overall
[5,10)	[45,55)	0.258373	Wave 1, overall
[10,15)	[45,55)	0.43447	Wave 1, overall
[15,20)	[45,55)	0.588085	Wave 1, overall
[20,25)	[45,55)	0.438202	Wave 1, overall
[25,35)	[45,55)	0.144107	Wave 1, overall
[35,45)	[45,55)	0.276936	Wave 1, overall
[45,55)	[45,55)	0.943497	Wave 1, overall
[55,65)	[45,55)	0.305714	Wave 1, overall
[65,70)	[45,55)	0.0969744	Wave 1, overall
[70,75)	[45,55)	0.12461	Wave 1, overall
[75,80)	[45,55)	0.159019	Wave 1, overall
80+	[45,55)	0.0339219	Wave 1, overall
[0,5)	[55,65)	0.0120447	Wave 1, overall
[5,10)	[55,65)	0.0922958	Wave 1, overall
[10,15)	[55,65)	0.136759	Wave 1, overall
[15,20)	[55,65)	0.242716	Wave 1, overall
[20,25)	[55,65)	0.298877	Wave 1, overall
[25,35)	[55,65)	0.257075	Wave 1, overall
[35,45)	[55,65)	0.173154	Wave 1, overall
[45,55)	[55,65)	0.223643	Wave 1, overall
[55,65)	[55,65)	0.758198	Wave 1, overall
[65,70)	[55,65)	0.200067	Wave 1, overall
[70,75)	[55,65)	0.057477	Wave 1, overall
[75,80)	[55,65)	0.0928633	Wave 1, overall
80+	[55,65)	0.0489711	Wave 1, overall
[0,5)	[65,70)	0.064088	Wave 1, overall
[5,10)	[65,70)	0.0284628	Wave 1, overall
[10,15)	[65,70)	0.0377142	Wave 1, overall
[15,20)	[65,70)	0.0145589	Wave 1, overall
[20,25)	[65,70)	0.00403541	Wave 1, overall
[25,35)	[65,70)	0.0730352	Wave 1, overall
[35,45)	[65,70)	0.0742056	Wave 1, overall
[45,55)	[65,70)	0.0340718	Wave 1, overall
[55,65)	[65,70)	0.0960892	Wave 1, overall
[65,70)	[65,70)	0.569622	Wave 1, overall
[70,75)	[65,70)	0.138629	Wave 1, overall
[75,80)	[65,70)	0.0244796	Wave 1, overall
80+	[65,70)	0.00892004	Wave 1, overall
[0,5)	[70,75)	0.0216833	Wave 1, overall
[5,10)	[70,75)	0.0619489	Wave 1, overall
[10,15)	[70,75)	0.0236219	Wave 1, overall
[15,20)	[70,75)	0.125342	Wave 1, overall
[20,25)	[70,75)	0.00146921	Wave 1, overall
[25,35)	[70,75)	0.0197639	Wave 1, overall
[35,45)	[70,75)	0.0440009	Wave 1, overall
[45,55)	[70,75)	0.0454819	Wave 1, overall
[55,65)	[70,75)	0.0286774	Wave 1, overall
[65,70)	[70,75)	0.144012	Wave 1, overall
[70,75)	[70,75)	0.378735	Wave 1, overall
[75,80)	[70,75)	0.0441255	Wave 1, overall
80+	[70,75)	0.052424	Wave 1, overall
[0,5)	[75,80)	0.00320921	Wave 1, overall
[5,10)	[75,80)	0.0581474	Wave 1, overall
[10,15)	[75,80)	0.0187899	Wave 1, overall
[15,20)	[75,80)	0.00182421	Wave 1, overall
[20,25)	[75,80)	0	Wave 1, overall
[25,35)	[75,80)	0.025368	Wave 1, overall
[35,45)	[75,80)	0.011012	Wave 1, overall
[45,55)	[75,80)	0.0365952	Wave 1, overall
[55,65)	[75,80)	0.0292132	Wave 1, overall
[65,70)	[75,80)	0.016034	Wave 1, overall
[70,75)	[75,80)	0.0278215	Wave 1, overall
[75,80)	[75,80)	0.666959	Wave 1, overall
80+	[75,80)	0.116753	Wave 1, overall
[0,5)	80+	0	Wave 1, overall
[5,10)	80+	0	Wave 1, overall
[10,15)	80+	0.0106592	Wave 1, overall
[15,20)	80+	0.00480563	Wave 1, overall
[20,25)	80+	0.00333635	Wave 1, overall
[25,35)	80+	0.0016826	Wave 1, overall
[35,45)	80+	0.00701699	Wave 1, overall
[45,55)	80+	0.0106546	Wave 1, overall
[55,65)	80+	0.0210259	Wave 1, overall
[65,70)	80+	0.00797413	Wave 1, overall
[70,75)	80+	0.0451128	Wave 1, overall
[75,80)	80+	0.159348	Wave 1, overall
80+	80+	0.573896	Wave 1, overall
[0,5)	[0,5)	0.775145	Wave 2, overall
[5,10)	[0,5)	0.145707	Wave 2, overall
[10,15)	[0,5)	0.0545119	Wave 2, overall
[15,20)	[0,5)	0.0383301	Wave 2, overall
[20,25)	[0,5)	0.0778817	Wave 2, overall
[25,35)	[0,5)	0.325171	Wave 2, overall
[35,45)	[0,5)	0.165566	Wave 2, overall
[45,55)	[0,5)	0.0518565	Wave 2, overall
[55,65)	[0,5)	0.0875735	Wave 2, overall
[65,70)	[0,5)	0.125432	Wave 2, overall
[70,75)	[0,5)	0.0172674	Wave 2, overall
[75,80)	[0,5)	0	Wave 2, overall
80+	[0,5)	0.0153866	Wave 2, overall
[0,5)	[5,10)	0.156732	Wave 2, overall
[5,10)	[5,10)	0.454639	Wave 2, overall
[10,15)	[5,10)	0.2361	Wave 2, overall
[15,20)	[5,10)	0.259822	Wave 2, overall
[20,25)	[5,10)	0.0315906	Wave 2, overall
[25,35)	[5,10)	0.149088	Wave 2, overall
[35,45)	[5,10)	0.23724	Wave 2, overall
[45,55)	[5,10)	0.117292	Wave 2, overall
[55,65)	[5,10)	0.0906522	Wave 2, overall
[65,70)	[5,10)	0.0436637	Wave 2, overall
[70,75)	[5,10)	0.0226327	Wave 2, overall
[75,80)	[5,10)	0.0127085	Wave 2, overall
80+	[5,10)	0.0726557	Wave 2, overall
[0,5)	[10,15)	0.0643985	Wave 2, overall
[5,10)	[10,15)	0.259299	Wave 2, overall
[10,15)	[10,15)	0.523538	Wave 2, overall
[15,20)	[10,15)	0.359139	Wave 2, overall
[20,25)	[10,15)	0.0160443	Wave 2, overall
[25,35)	[10,15)	0.0553145	Wave 2, overall
[35,45)	[10,15)	0.200787	Wave 2, overall
[45,55)	[10,15)	0.225295	Wave 2, overall
[55,65)	[10,15)	0.0278592	Wave 2, overall
[65,70)	[10,15)	0.0153414	Wave 2, overall
[70,75)	[10,15)	0.0125724	Wave 2, overall
[75,80)	[10,15)	0.0114751	Wave 2, overall
80+	[10,15)	0.0625566	Wave 2, overall
[0,5)	[15,20)	0.0483569	Wave 2, overall
[5,10)	[15,20)	0.30473	Wave 2, overall
[10,15)	[15,20)	0.383527	Wave 2, overall
[15,20)	[15,20)	1.11828	Wave 2, overall
[20,25)	[15,20)	0.154135	Wave 2, overall
[25,35)	[15,20)	0.0896269	Wave 2, overall
[35,45)	[15,20)	0.0662009	Wave 2, overall
[45,55)	[15,20)	0.249641	Wave 2, overall
[55,65)	[15,20)	0.0507472	Wave 2, overall
[65,70)	[15,20)	0.0360609	Wave 2, overall
[70,75)	[15,20)	0.0300867	Wave 2, overall
[75,80)	[15,20)	0	Wave 2, overall
80+	[15,20)	0.00557336	Wave 2, overall
[0,5)	[20,25)	0.113609	Wave 2, overall
[5,10)	[20,25)	0.0428407	Wave 2, overall
[10,15)	[20,25)	0.0198113	Wave 2, overall
[15,20)	[20,25)	0.178222	Wave 2, overall
[20,25)	[20,25)	0.934226	Wave 2, overall
[25,35)	[20,25)	0.173191	Wave 2, overall
[35,45)	[20,25)	0.102489	Wave 2, overall
[45,55)	[20,25)	0.132399	Wave 2, overall
[55,65)	[20,25)	0.25991	Wave 2, overall
[65,70)	[20,25)	0.0177351	Wave 2, overall
[70,75)	[20,25)	0.00619924	Wave 2, overall
[75,80)	[20,25)	0.0581823	Wave 2, overall
80+	[20,25)	0.00772787	Wave 2, overall
[0,5)	[25,35)	0.933576	Wave 2, overall
[5,10)	[25,35)	0.397926	Wave 2, overall
[10,15)	[25,35)	0.134429	Wave 2, overall
[15,20)	[25,35)	0.203966	Wave 2, overall
[20,25)	[25,35)	0.340867	Wave 2, overall
[25,35)	[25,35)	0.896181	Wave 2, overall
[35,45)	[25,35)	0.453575	Wave 2, overall
[45,55)	[25,35)	0.181379	Wave 2, overall
[55,65)	[25,35)	0.384376	Wave 2, overall
[65,70)	[25,35)	0.167553	Wave 2, overall
[70,75)	[25,35)	0.127953	Wave 2, overall
[75,80)	[25,35)	0.24829	Wave 2, overall
80+	[25,35)	0.067211	Wave 2, overall
[0,5)	[35,45)	0.572614	Wave 2, overall
[5,10)	[35,45)	0.762782	Wave 2, overall
[10,15)	[35,45)	0.587818	Wave 2, overall
[15,20)	[35,45)	0.181484	Wave 2, overall
[20,25)	[35,45)	0.242991	Wave 2, overall
[25,35)	[35,45)	0.54639	Wave 2, overall
[35,45)	[35,45)	1.0602	Wave 2, overall
[45,55)	[35,45)	0.545838	Wave 2, overall
[55,65)	[35,45)	0.399522	Wave 2, overall
[65,70)	[35,45)	0.522235	Wave 2, overall
[70,75)	[35,45)	0.267934	Wave 2, overall
[75,80)	[35,45)	0.146851	Wave 2, overall
80+	[35,45)	0.0481987	Wave 2, overall
[0,5)	[45,55)	0.204178	Wave 2, overall
[5,10)	[45,55)	0.429333	Wave 2, overall
[10,15)	[45,55)	0.750885	Wave 2, overall
[15,20)	[45,55)	0.779117	Wave 2, overall
[20,25)	[45,55)	0.357365	Wave 2, overall
[25,35)	[45,55)	0.248745	Wave 2, overall
[35,45)	[45,55)	0.621408	Wave 2, overall
[45,55)	[45,55)	1.09163	Wave 2, overall
[55,65)	[45,55)	0.502123	Wave 2, overall
[65,70)	[45,55)	0.252539	Wave 2, overall
[70,75)	[45,55)	0.251623	Wave 2, overall
[75,80)	[45,55)	0.414068	Wave 2, overall
80+	[45,55)	0.142833	Wave 2, overall
[0,5)	[55,65)	0.252243	Wave 2, overall
[5,10)	[55,65)	0.242742	Wave 2, overall
[10,15)	[55,65)	0.067925	Wave 2, overall
[15,20)	[55,65)	0.115862	Wave 2, overall
[20,25)	[55,65)	0.513205	Wave 2, overall
[25,35)	[55,65)	0.385624	Wave 2, overall
[35,45)	[55,65)	0.332732	Wave 2, overall
[45,55)	[55,65)	0.367325	Wave 2, overall
[55,65)	[55,65)	0.977748	Wave 2, overall
[65,70)	[55,65)	0.303327	Wave 2, overall
[70,75)	[55,65)	0.251444	Wave 2, overall
[75,80)	[55,65)	0.317124	Wave 2, overall
80+	[55,65)	0.294049	Wave 2, overall
[0,5)	[65,70)	0.173522	Wave 2, overall
[5,10)	[65,70)	0.0561546	Wave 2, overall
[10,15)	[65,70)	0.0179649	Wave 2, overall
[15,20)	[65,70)	0.0395424	Wave 2, overall
[20,25)	[65,70)	0.0168189	Wave 2, overall
[25,35)	[65,70)	0.0807342	Wave 2, overall
[35,45)	[65,70)	0.20889	Wave 2, overall
[45,55)	[65,70)	0.0887293	Wave 2, overall
[55,65)	[65,70)	0.145683	Wave 2, overall
[65,70)	[65,70)	0.874123	Wave 2, overall
[70,75)	[65,70)	0.229392	Wave 2, overall
[75,80)	[65,70)	0.0499416	Wave 2, overall
80+	[65,70)	0.0385903	Wave 2, overall
[0,5)	[70,75)	0.0248151	Wave 2, overall
[5,10)	[70,75)	0.0302376	Wave 2, overall
[10,15)	[70,75)	0.0152942	Wave 2, overall
[15,20)	[70,75)	0.0342727	Wave 2, overall
[20,25)	[70,75)	0.00610733	Wave 2, overall
[25,35)	[70,75)	0.0640476	Wave 2, overall
[35,45)	[70,75)	0.111334	Wave 2, overall
[45,55)	[70,75)	0.0918409	Wave 2, overall
[55,65)	[70,75)	0.125454	Wave 2, overall
[65,70)	[70,75)	0.238301	Wave 2, overall
[70,75)	[70,75)	0.597773	Wave 2, overall
[75,80)	[70,75)	0.189141	Wave 2, overall
80+	[70,75)	0.0184492	Wave 2, overall
[0,5)	[75,80)	0	Wave 2, overall
[5,10)	[75,80)	0.0107053	Wave 2, overall
[10,15)	[75,80)	0.00880142	Wave 2, overall
[15,20)	[75,80)	0	Wave 2, overall
[20,25)	[75,80)	0.0361405	Wave 2, overall
[25,35)	[75,80)	0.0783614	Wave 2, overall
[35,45)	[75,80)	0.0384738	Wave 2, overall
[45,55)	[75,80)	0.0952899	Wave 2, overall
[55,65)	[75,80)	0.0997617	Wave 2, overall
[65,70)	[75,80)	0.0327114	Wave 2, overall
[70,75)	[75,80)	0.119255	Wave 2, overall
[75,80)	[75,80)	0.428523	Wave 2, overall
80+	[75,80)	0.1563	Wave 2, overall
[0,5)	80+	0.0190284	Wave 2, overall
[5,10)	80+	0.0835317	Wave 2, overall
[10,15)	80+	0.0654862	Wave 2, overall
[15,20)	80+	0.00546336	Wave 2, overall
[20,25)	80+	0.00655153	Wave 2, overall
[25,35)	80+	0.028951	Wave 2, overall
[35,45)	80+	0.0172347	Wave 2, overall
[45,55)	80+	0.0448624	Wave 2, overall
[55,65)	80+	0.126251	Wave 2, overall
[65,70)	80+	0.0344981	Wave 2, overall
[70,75)	80+	0.0158762	Wave 2, overall
[75,80)	80+	0.213324	Wave 2, overall
80+	80+	0.177639	Wave 2, overall
[0,5)	[0,5)	0.421039	Wave 3, overall
[5,10)	[0,5)	0.204793	Wave 3, overall
[10,15)	[0,5)	0.0301243	Wave 3, overall
[15,20)	[0,5)	0.0571562	Wave 3, overall
[20,25)	[0,5)	0.0144697	Wave 3, overall
[25,35)	[0,5)	0.232145	Wave 3, overall
[35,45)	[0,5)	0.188403	Wave 3, overall
[45,55)	[0,5)	0.0700026	Wave 3, overall
[55,65)	[0,5)	0.0189561	Wave 3, overall
[65,70)	[0,5)	0.0789776	Wave 3, overall
[70,75)	[0,5)	0.109058	Wave 3, overall
[75,80)	[0,5)	0	Wave 3, overall
80+	[0,5)	0	Wave 3, overall
[0,5)	[5,10)	0.22029	Wave 3, overall
[5,10)	[5,10)	1.06848	Wave 3, overall
[10,15)	[5,10)	0.129328	Wave 3, overall
[15,20)	[5,10)	0.0388	Wave 3, overall
[20,25)	[5,10)	0.0130314	Wave 3, overall
[25,35)	[5,10)	0.0690558	Wave 3, overall
[35,45)	[5,10)	0.281877	Wave 3, overall
[45,55)	[5,10)	0.0744826	Wave 3, overall
[55,65)	[5,10)	0.0412172	Wave 3, overall
[65,70)	[5,10)	0.0235473	Wave 3, overall
[70,75)	[5,10)	0.00453213	Wave 3, overall
[75,80)	[5,10)	0.0070174	Wave 3, overall
80+	[5,10)	0	Wave 3, overall
[0,5)	[10,15)	0.0355879	Wave 3, overall
[5,10)	[10,15)	0.142036	Wave 3, overall
[10,15)	[10,15)	0.23458	Wave 3, overall
[15,20)	[10,15)	0.417123	Wave 3, overall
[20,25)	[10,15)	0.0824071	Wave 3, overall
[25,35)	[10,15)	0.0177253	Wave 3, overall
[35,45)	[10,15)	0.3347	Wave 3, overall
[45,55)	[10,15)	0.21078	Wave 3, overall
[55,65)	[10,15)	0.0256383	Wave 3, overall
[65,70)	[10,15)	0.011907	Wave 3, overall
[70,75)	[10,15)	0.0132377	Wave 3, overall
[75,80)	[10,15)	0	Wave 3, overall
80+	[10,15)	0	Wave 3, overall
[0,5)	[15,20)	0.0721076	Wave 3, overall
[5,10)	[15,20)	0.0455062	Wave 3, overall
[10,15)	[15,20)	0.445448	Wave 3, overall
[15,20)	[15,20)	0.190356	Wave 3, overall
[20,25)	[15,20)	0.100554	Wave 3, overall
[25,35)	[15,20)	0.0930942	Wave 3, overall
[35,45)	[15,20)	0.11264	Wave 3, overall
[45,55)	[15,20)	0.245477	Wave 3, overall
[55,65)	[15,20)	0.0589261	Wave 3, overall
[65,70)	[15,20)	0.0393247	Wave 3, overall
[70,75)	[15,20)	0.0312114	Wave 3, overall
[75,80)	[15,20)	0	Wave 3, overall
80+	[15,20)	0	Wave 3, overall
[0,5)	[20,25)	0.0211075	Wave 3, overall
[5,10)	[20,25)	0.0176721	Wave 3, overall
[10,15)	[20,25)	0.101755	Wave 3, overall
[15,20)	[20,25)	0.116268	Wave 3, overall
[20,25)	[20,25)	1.01507	Wave 3, overall
[25,35)	[20,25)	0.232513	Wave 3, overall
[35,45)	[20,25)	0.167797	Wave 3, overall
[45,55)	[20,25)	0.287513	Wave 3, overall
[55,65)	[20,25)	0.223559	Wave 3, overall
[65,70)	[20,25)	0.115847	Wave 3, overall
[70,75)	[20,25)	0.0704783	Wave 3, overall
[75,80)	[20,25)	0	Wave 3, overall
80+	[20,25)	0	Wave 3, overall
[0,5)	[25,35)	0.666496	Wave 3, overall
[5,10)	[25,35)	0.184314	Wave 3, overall
[10,15)	[25,35)	0.0430771	Wave 3, overall
[15,20)	[25,35)	0.211857	Wave 3, overall
[20,25)	[25,35)	0.457622	Wave 3, overall
[25,35)	[25,35)	1.33425	Wave 3, overall
[35,45)	[25,35)	0.306344	Wave 3, overall
[45,55)	[25,35)	0.257226	Wave 3, overall
[55,65)	[25,35)	0.269165	Wave 3, overall
[65,70)	[25,35)	0.227905	Wave 3, overall
[70,75)	[25,35)	0.0927463	Wave 3, overall
[75,80)	[25,35)	0.101958	Wave 3, overall
80+	[25,35)	0.0070533	Wave 3, overall
[0,5)	[35,45)	0.651599	Wave 3, overall
[5,10)	[35,45)	0.906302	Wave 3, overall
[10,15)	[35,45)	0.97986	Wave 3, overall
[15,20)	[35,45)	0.308793	Wave 3, overall
[20,25)	[35,45)	0.397832	Wave 3, overall
[25,35)	[35,45)	0.369031	Wave 3, overall
[35,45)	[35,45)	1.31887	Wave 3, overall
[45,55)	[35,45)	0.330974	Wave 3, overall
[55,65)	[35,45)	0.221543	Wave 3, overall
[65,70)	[35,45)	0.425889	Wave 3, overall
[70,75)	[35,45)	0.360937	Wave 3, overall
[75,80)	[35,45)	0.043439	Wave 3, overall
80+	[35,45)	0.0342941	Wave 3, overall
[0,5)	[45,55)	0.275626	Wave 3, overall
[5,10)	[45,55)	0.272635	Wave 3, overall
[10,15)	[45,55)	0.702507	Wave 3, overall
[15,20)	[45,55)	0.766124	Wave 3, overall
[20,25)	[45,55)	0.776043	Wave 3, overall
[25,35)	[45,55)	0.352762	Wave 3, overall
[35,45)	[45,55)	0.376797	Wave 3, overall
[45,55)	[45,55)	1.85658	Wave 3, overall
[55,65)	[45,55)	0.731252	Wave 3, overall
[65,70)	[45,55)	0.162881	Wave 3, overall
[70,75)	[45,55)	0.0890416	Wave 3, overall
[75,80)	[45,55)	0.13808	Wave 3, overall
80+	[45,55)	0.0182084	Wave 3, overall
[0,5)	[55,65)	0.0546002	Wave 3, overall
[5,10)	[55,65)	0.110369	Wave 3, overall
[10,15)	[55,65)	0.0625103	Wave 3, overall
[15,20)	[55,65)	0.134535	Wave 3, overall
[20,25)	[55,65)	0.441428	Wave 3, overall
[25,35)	[55,65)	0.270039	Wave 3, overall
[35,45)	[55,65)	0.184507	Wave 3, overall
[45,55)	[55,65)	0.534943	Wave 3, overall
[55,65)	[55,65)	0.963499	Wave 3, overall
[65,70)	[55,65)	0.419616	Wave 3, overall
[70,75)	[55,65)	0.215698	Wave 3, overall
[75,80)	[55,65)	0.636206	Wave 3, overall
80+	[55,65)	0.0679579	Wave 3, overall
[0,5)	[65,70)	0.109257	Wave 3, overall
[5,10)	[65,70)	0.0302835	Wave 3, overall
[10,15)	[65,70)	0.0139432	Wave 3, overall
[15,20)	[65,70)	0.0431213	Wave 3, overall
[20,25)	[65,70)	0.109863	Wave 3, overall
[25,35)	[65,70)	0.109815	Wave 3, overall
[35,45)	[65,70)	0.170352	Wave 3, overall
[45,55)	[65,70)	0.057228	Wave 3, overall
[55,65)	[65,70)	0.201535	Wave 3, overall
[65,70)	[65,70)	0.627511	Wave 3, overall
[70,75)	[65,70)	0.131704	Wave 3, overall
[75,80)	[65,70)	0.257214	Wave 3, overall
80+	[65,70)	0.0864112	Wave 3, overall
[0,5)	[70,75)	0.156729	Wave 3, overall
[5,10)	[70,75)	0.006055	Wave 3, overall
[10,15)	[70,75)	0.0161035	Wave 3, overall
[15,20)	[70,75)	0.0355538	Wave 3, overall
[20,25)	[70,75)	0.0694333	Wave 3, overall
[25,35)	[70,75)	0.0464247	Wave 3, overall
[35,45)	[70,75)	0.149979	Wave 3, overall
[45,55)	[70,75)	0.0324996	Wave 3, overall
[55,65)	[70,75)	0.107619	Wave 3, overall
[65,70)	[70,75)	0.136819	Wave 3, overall
[70,75)	[70,75)	1.00126	Wave 3, overall
[75,80)	[70,75)	0.215775	Wave 3, overall
80+	[70,75)	0.0183087	Wave 3, overall
[0,5)	[75,80)	0	Wave 3, overall
[5,10)	[75,80)	0.00591124	Wave 3, overall
[10,15)	[75,80)	0	Wave 3, overall
[15,20)	[75,80)	0	Wave 3, overall
[20,25)	[75,80)	0	Wave 3, overall
[25,35)	[75,80)	0.0321784	Wave 3, overall
[35,45)	[75,80)	0.0113807	Wave 3, overall
[45,55)	[75,80)	0.0317766	Wave 3, overall
[55,65)	[75,80)	0.20014	Wave 3, overall
[65,70)	[75,80)	0.168473	Wave 3, overall
[70,75)	[75,80)	0.136048	Wave 3, overall
[75,80)	[75,80)	0.106135	Wave 3, overall
80+	[75,80)	0.0655438	Wave 3, overall
[0,5)	80+	0	Wave 3, overall
[5,10)	80+	0	Wave 3, overall
[10,15)	80+	0	Wave 3, overall
[15,20)	80+	0	Wave 3, overall
[20,25)	80+	0	Wave 3, overall
[25,35)	80+	0.00303819	Wave 3, overall
[35,45)	80+	0.0122628	Wave 3, overall
[45,55)	80+	0.0057191	Wave 3, overall
[55,65)	80+	0.0291779	Wave 3, overall
[65,70)	80+	0.0772479	Wave 3, overall
[70,75)	80+	0.0157554	Wave 3, overall
[75,80)	80+	0.0894564	Wave 3, overall
80+	80+	0.104634	Wave 3, overall
[0,5)	[0,5)	0.938942	Wave 4, overall
[5,10)	[0,5)	0.17501	Wave 4, overall
[10,15)	[0,5)	0.0407409	Wave 4, overall
[15,20)	[0,5)	0.0108784	Wave 4, overall
[20,25)	[0,5)	0.00815926	Wave 4, overall
[25,35)	[0,5)	0.226775	Wave 4, overall
[35,45)	[0,5)	0.288622	Wave 4, overall
[45,55)	[0,5)	0.0965148	Wave 4, overall
[55,65)	[0,5)	0.0156788	Wave 4, overall
[65,70)	[0,5)	0.0168288	Wave 4, overall
[70,75)	[0,5)	0.00387325	Wave 4, overall
[75,80)	[0,5)	0.0292316	Wave 4, overall
80+	[0,5)	0.00290445	Wave 4, overall
[0,5)	[5,10)	0.188254	Wave 4, overall
[5,10)	[5,10)	0.752172	Wave 4, overall
[10,15)	[5,10)	0.105018	Wave 4, overall
[15,20)	[5,10)	0.0449251	Wave 4, overall
[20,25)	[5,10)	0.0480711	Wave 4, overall
[25,35)	[5,10)	0.195969	Wave 4, overall
[35,45)	[5,10)	0.241908	Wave 4, overall
[45,55)	[5,10)	0.0976431	Wave 4, overall
[55,65)	[5,10)	0.0225345	Wave 4, overall
[65,70)	[5,10)	0.0211475	Wave 4, overall
[70,75)	[5,10)	0.024833	Wave 4, overall
[75,80)	[5,10)	0.0410883	Wave 4, overall
80+	[5,10)	0.00369505	Wave 4, overall
[0,5)	[10,15)	0.0481299	Wave 4, overall
[5,10)	[10,15)	0.115337	Wave 4, overall
[10,15)	[10,15)	0.606775	Wave 4, overall
[15,20)	[10,15)	0.525251	Wave 4, overall
[20,25)	[10,15)	0.0889682	Wave 4, overall
[25,35)	[10,15)	0.0655344	Wave 4, overall
[35,45)	[10,15)	0.212132	Wave 4, overall
[45,55)	[10,15)	0.209015	Wave 4, overall
[55,65)	[10,15)	0.0843478	Wave 4, overall
[65,70)	[10,15)	0.0461606	Wave 4, overall
[70,75)	[10,15)	0.0301654	Wave 4, overall
[75,80)	[10,15)	0.0167079	Wave 4, overall
80+	[10,15)	0.00941888	Wave 4, overall
[0,5)	[15,20)	0.013724	Wave 4, overall
[5,10)	[15,20)	0.0526899	Wave 4, overall
[10,15)	[15,20)	0.560919	Wave 4, overall
[15,20)	[15,20)	0.648813	Wave 4, overall
[20,25)	[15,20)	0.237134	Wave 4, overall
[25,35)	[15,20)	0.120324	Wave 4, overall
[35,45)	[15,20)	0.0908387	Wave 4, overall
[45,55)	[15,20)	0.230531	Wave 4, overall
[55,65)	[15,20)	0.0959426	Wave 4, overall
[65,70)	[15,20)	0.0169376	Wave 4, overall
[70,75)	[15,20)	0.0297007	Wave 4, overall
[75,80)	[15,20)	0.0250276	Wave 4, overall
80+	[15,20)	0.0492155	Wave 4, overall
[0,5)	[20,25)	0.0119022	Wave 4, overall
[5,10)	[20,25)	0.0651902	Wave 4, overall
[10,15)	[20,25)	0.109857	Wave 4, overall
[15,20)	[20,25)	0.274191	Wave 4, overall
[20,25)	[20,25)	0.962643	Wave 4, overall
[25,35)	[20,25)	0.175618	Wave 4, overall
[35,45)	[20,25)	0.111339	Wave 4, overall
[45,55)	[20,25)	0.252034	Wave 4, overall
[55,65)	[20,25)	0.137628	Wave 4, overall
[65,70)	[20,25)	0.0602115	Wave 4, overall
[70,75)	[20,25)	0.0307442	Wave 4, overall
[75,80)	[20,25)	0	Wave 4, overall
80+	[20,25)	0.0130944	Wave 4, overall
[0,5)	[25,35)	0.651079	Wave 4, overall
[5,10)	[25,35)	0.523053	Wave 4, overall
[10,15)	[25,35)	0.159266	Wave 4, overall
[15,20)	[25,35)	0.273825	Wave 4, overall
[20,25)	[25,35)	0.345645	Wave 4, overall
[25,35)	[25,35)	1.24415	Wave 4, overall
[35,45)	[25,35)	0.345401	Wave 4, overall
[45,55)	[25,35)	0.275418	Wave 4, overall
[55,65)	[25,35)	0.301349	Wave 4, overall
[65,70)	[25,35)	0.269721	Wave 4, overall
[70,75)	[25,35)	0.102649	Wave 4, overall
[75,80)	[25,35)	0.0903994	Wave 4, overall
80+	[25,35)	0.115969	Wave 4, overall
[0,5)	[35,45)	0.998209	Wave 4, overall
[5,10)	[35,45)	0.77779	Wave 4, overall
[10,15)	[35,45)	0.621031	Wave 4, overall
[15,20)	[35,45)	0.249026	Wave 4, overall
[20,25)	[35,45)	0.263975	Wave 4, overall
[25,35)	[35,45)	0.41608	Wave 4, overall
[35,45)	[35,45)	0.740407	Wave 4, overall
[45,55)	[35,45)	0.41922	Wave 4, overall
[55,65)	[35,45)	0.324573	Wave 4, overall
[65,70)	[35,45)	0.290125	Wave 4, overall
[70,75)	[35,45)	0.354158	Wave 4, overall
[75,80)	[35,45)	0.162022	Wave 4, overall
80+	[35,45)	0.0856613	Wave 4, overall
[0,5)	[45,55)	0.380014	Wave 4, overall
[5,10)	[45,55)	0.357411	Wave 4, overall
[10,15)	[45,55)	0.696625	Wave 4, overall
[15,20)	[45,55)	0.719476	Wave 4, overall
[20,25)	[45,55)	0.680279	Wave 4, overall
[25,35)	[45,55)	0.377712	Wave 4, overall
[35,45)	[45,55)	0.477261	Wave 4, overall
[45,55)	[45,55)	0.975088	Wave 4, overall
[55,65)	[45,55)	0.514148	Wave 4, overall
[65,70)	[45,55)	0.234213	Wave 4, overall
[70,75)	[45,55)	0.300791	Wave 4, overall
[75,80)	[45,55)	0.188263	Wave 4, overall
80+	[45,55)	0.0958784	Wave 4, overall
[0,5)	[55,65)	0.0451606	Wave 4, overall
[5,10)	[55,65)	0.0603413	Wave 4, overall
[10,15)	[55,65)	0.205653	Wave 4, overall
[15,20)	[55,65)	0.219048	Wave 4, overall
[20,25)	[55,65)	0.271753	Wave 4, overall
[25,35)	[55,65)	0.302327	Wave 4, overall
[35,45)	[55,65)	0.270313	Wave 4, overall
[45,55)	[55,65)	0.376122	Wave 4, overall
[55,65)	[55,65)	1.25062	Wave 4, overall
[65,70)	[55,65)	0.426291	Wave 4, overall
[70,75)	[55,65)	0.104326	Wave 4, overall
[75,80)	[55,65)	0.329855	Wave 4, overall
80+	[55,65)	0.166431	Wave 4, overall
[0,5)	[65,70)	0.0232808	Wave 4, overall
[5,10)	[65,70)	0.0271972	Wave 4, overall
[10,15)	[65,70)	0.0540544	Wave 4, overall
[15,20)	[65,70)	0.0185728	Wave 4, overall
[20,25)	[65,70)	0.0571013	Wave 4, overall
[25,35)	[65,70)	0.129963	Wave 4, overall
[35,45)	[65,70)	0.116048	Wave 4, overall
[45,55)	[65,70)	0.0822905	Wave 4, overall
[55,65)	[65,70)	0.204741	Wave 4, overall
[65,70)	[65,70)	0.655298	Wave 4, overall
[70,75)	[65,70)	0.187546	Wave 4, overall
[75,80)	[65,70)	0.201438	Wave 4, overall
80+	[65,70)	0.0355977	Wave 4, overall
[0,5)	[70,75)	0.0055663	Wave 4, overall
[5,10)	[70,75)	0.0331772	Wave 4, overall
[10,15)	[70,75)	0.0366958	Wave 4, overall
[15,20)	[70,75)	0.0338329	Wave 4, overall
[20,25)	[70,75)	0.0302883	Wave 4, overall
[25,35)	[70,75)	0.0513817	Wave 4, overall
[35,45)	[70,75)	0.147162	Wave 4, overall
[45,55)	[70,75)	0.109787	Wave 4, overall
[55,65)	[70,75)	0.0520518	Wave 4, overall
[65,70)	[70,75)	0.194829	Wave 4, overall
[70,75)	[70,75)	0.307171	Wave 4, overall
[75,80)	[70,75)	0.307464	Wave 4, overall
80+	[70,75)	0.129592	Wave 4, overall
[0,5)	[75,80)	0.0264871	Wave 4, overall
[5,10)	[75,80)	0.0346115	Wave 4, overall
[10,15)	[75,80)	0.012815	Wave 4, overall
[15,20)	[75,80)	0.0179756	Wave 4, overall
[20,25)	[75,80)	0	Wave 4, overall
[25,35)	[75,80)	0.0285305	Wave 4, overall
[35,45)	[75,80)	0.0424486	Wave 4, overall
[45,55)	[75,80)	0.0433251	Wave 4, overall
[55,65)	[75,80)	0.103767	Wave 4, overall
[65,70)	[75,80)	0.131941	Wave 4, overall
[70,75)	[75,80)	0.193858	Wave 4, overall
[75,80)	[75,80)	0.548713	Wave 4, overall
80+	[75,80)	0.0676664	Wave 4, overall
[0,5)	80+	0.0035919	Wave 4, overall
[5,10)	80+	0.00424817	Wave 4, overall
[10,15)	80+	0.00985997	Wave 4, overall
[15,20)	80+	0.0482441	Wave 4, overall
[20,25)	80+	0.0111012	Wave 4, overall
[25,35)	80+	0.0499532	Wave 4, overall
[35,45)	80+	0.0306305	Wave 4, overall
[45,55)	80+	0.0301145	Wave 4, overall
[55,65)	80+	0.0714577	Wave 4, overall
[65,70)	80+	0.0318228	Wave 4, overall
[70,75)	80+	0.111519	Wave 4, overall
[75,80)	80+	0.0923534	Wave 4, overall
80+	80+	0.0521371	Wave 4, overall
[0,5)	[0,5)	0.465031	POLYMOD, home
[5,10)	[0,5)	0.319683	POLYMOD, home
[10,15)	[0,5)	0.155339	POLYMOD, home
[15,20)	[0,5)	0.0875193	POLYMOD, home
[20,25)	[0,5)	0.129466	POLYMOD, home
[25,35)	[0,5)	0.386471	POLYMOD, home
[35,45)	[0,5)	0.22534	POLYMOD, home
[45,55)	[0,5)	0.0973769	POLYMOD, home
[55,65)	[0,5)	0.0351099	POLYMOD, home
[65,70)	[0,5)	0.0277309	POLYMOD, home
[70,75)	[0,5)	0.0286344	POLYMOD, home
[75,80)	[0,5)	0.0687863	POLYMOD, home
80+	[0,5)	0.00462486	POLYMOD, home
[0,5)	[5,10)	0.343874	POLYMOD, home
[5,10)	[5,10)	0.160675	POLYMOD, home
[10,15)	[5,10)	0.379872	POLYMOD, home
[15,20)	[5,10)	0.381635	POLYMOD, home
[20,25)	[5,10)	0.109073	POLYMOD, home
[25,35)	[5,10)	0.103274	POLYMOD, home
[35,45)	[5,10)	0.231974	POLYMOD, home
[45,55)	[5,10)	0.164834	POLYMOD, home
[55,65)	[5,10)	0.0302406	POLYMOD, home
[65,70)	[5,10)	0.0813819	POLYMOD, home
[70,75)	[5,10)	0.12864	POLYMOD, home
[75,80)	[5,10)	0.089322	POLYMOD, home
80+	[5,10)	0.082546	POLYMOD, home
[0,5)	[10,15)	0.183512	POLYMOD, home
[5,10)	[10,15)	0.417198	POLYMOD, home
[10,15)	[10,15)	0.609956	POLYMOD, home
[15,20)	[10,15)	0.384675	POLYMOD, home
[20,25)	[10,15)	0.0533025	POLYMOD, home
[25,35)	[10,15)	0.0718851	POLYMOD, home
[35,45)	[10,15)	0.366964	POLYMOD, home
[45,55)	[10,15)	0.350772	POLYMOD, home
[55,65)	[10,15)	0.0746074	POLYMOD, home
[65,70)	[10,15)	0.254011	POLYMOD, home
[70,75)	[10,15)	0.0431064	POLYMOD, home
[75,80)	[10,15)	0.0398645	POLYMOD, home
80+	[10,15)	0.0252126	POLYMOD, home
[0,5)	[15,20)	0.110413	POLYMOD, home
[5,10)	[15,20)	0.447596	POLYMOD, home
[10,15)	[15,20)	0.410797	POLYMOD, home
[15,20)	[15,20)	0.307046	POLYMOD, home
[20,25)	[15,20)	0.463637	POLYMOD, home
[25,35)	[15,20)	0.0956264	POLYMOD, home
[35,45)	[15,20)	0.208329	POLYMOD, home
[45,55)	[15,20)	0.302474	POLYMOD, home
[55,65)	[15,20)	0.118611	POLYMOD, home
[65,70)	[15,20)	0.186729	POLYMOD, home
[70,75)	[15,20)	0.0291753	POLYMOD, home
[75,80)	[15,20)	0.0495333	POLYMOD, home
80+	[15,20)	0.214383	POLYMOD, home
[0,5)	[20,25)	0.188857	POLYMOD, home
[5,10)	[20,25)	0.147916	POLYMOD, home
[10,15)	[20,25)	0.0658174	POLYMOD, home
[15,20)	[20,25)	0.53609	POLYMOD, home
[20,25)	[20,25)	0.601548	POLYMOD, home
[25,35)	[20,25)	0.221315	POLYMOD, home
[35,45)	[20,25)	0.165391	POLYMOD, home
[45,55)	[20,25)	0.144252	POLYMOD, home
[55,65)	[20,25)	0.194594	POLYMOD, home
[65,70)	[20,25)	0.00450225	POLYMOD, home
[70,75)	[20,25)	0.00434984	POLYMOD, home
[75,80)	[20,25)	0.0164144	POLYMOD, home
80+	[20,25)	0.0236399	POLYMOD, home
[0,5)	[25,35)	1.10957	POLYMOD, home
[5,10)	[25,35)	0.275644	POLYMOD, home
[10,15)	[25,35)	0.1747	POLYMOD, home
[15,20)	[25,35)	0.21762	POLYMOD, home
[20,25)	[25,35)	0.435583	POLYMOD, home
[25,35)	[25,35)	0.772507	POLYMOD, home
[35,45)	[25,35)	0.171013	POLYMOD, home
[45,55)	[25,35)	0.315146	POLYMOD, home
[55,65)	[25,35)	0.355019	POLYMOD, home
[65,70)	[25,35)	0.38739	POLYMOD, home
[70,75)	[25,35)	0.0278158	POLYMOD, home
[75,80)	[25,35)	0.236102	POLYMOD, home
80+	[25,35)	0.154362	POLYMOD, home
[0,5)	[35,45)	0.779347	POLYMOD, home
[5,10)	[35,45)	0.74585	POLYMOD, home
[10,15)	[35,45)	1.07431	POLYMOD, home
[15,20)	[35,45)	0.571116	POLYMOD, home
[20,25)	[35,45)	0.392126	POLYMOD, home
[25,35)	[35,45)	0.206008	POLYMOD, home
[35,45)	[35,45)	0.992299	POLYMOD, home
[45,55)	[35,45)	0.45862	POLYMOD, home
[55,65)	[35,45)	0.140614	POLYMOD, home
[65,70)	[35,45)	0.387084	POLYMOD, home
[70,75)	[35,45)	0.14176	POLYMOD, home
[75,80)	[35,45)	0.286824	POLYMOD, home
80+	[35,45)	0.0327074	POLYMOD, home
[0,5)	[45,55)	0.383408	POLYMOD, home
[5,10)	[45,55)	0.603357	POLYMOD, home
[10,15)	[45,55)	1.16909	POLYMOD, home
[15,20)	[45,55)	0.944008	POLYMOD, home
[20,25)	[45,55)	0.389359	POLYMOD, home
[25,35)	[45,55)	0.432194	POLYMOD, home
[35,45)	[45,55)	0.522116	POLYMOD, home
[45,55)	[45,55)	0.657553	POLYMOD, home
[55,65)	[45,55)	0.302898	POLYMOD, home
[65,70)	[45,55)	0.130311	POLYMOD, home
[70,75)	[45,55)	0.036464	POLYMOD, home
[75,80)	[45,55)	0.218666	POLYMOD, home
80+	[45,55)	0.0329369	POLYMOD, home
[0,5)	[55,65)	0.101129	POLYMOD, home
[5,10)	[55,65)	0.0809762	POLYMOD, home
[10,15)	[55,65)	0.181905	POLYMOD, home
[15,20)	[55,65)	0.270803	POLYMOD, home
[20,25)	[55,65)	0.384236	POLYMOD, home
[25,35)	[55,65)	0.356172	POLYMOD, home
[35,45)	[55,65)	0.117107	POLYMOD, home
[45,55)	[55,65)	0.221583	POLYMOD, home
[55,65)	[55,65)	0.358479	POLYMOD, home
[65,70)	[55,65)	0.19328	POLYMOD, home
[70,75)	[55,65)	0.136986	POLYMOD, home
[75,80)	[55,65)	0.369198	POLYMOD, home
80+	[55,65)	0.0829762	POLYMOD, home
[0,5)	[65,70)	0.0383626	POLYMOD, home
[5,10)	[65,70)	0.104663	POLYMOD, home
[10,15)	[65,70)	0.297449	POLYMOD, home
[15,20)	[65,70)	0.204757	POLYMOD, home
[20,25)	[65,70)	0.00426968	POLYMOD, home
[25,35)	[65,70)	0.186662	POLYMOD, home
[35,45)	[65,70)	0.154831	POLYMOD, home
[45,55)	[65,70)	0.0457845	POLYMOD, home
[55,65)	[65,70)	0.0928295	POLYMOD, home
[65,70)	[65,70)	0.796453	POLYMOD, home
[70,75)	[65,70)	0.168872	POLYMOD, home
[75,80)	[65,70)	0.291648	POLYMOD, home
80+	[65,70)	0.424931	POLYMOD, home
[0,5)	[70,75)	0.0411509	POLYMOD, home
[5,10)	[70,75)	0.171865	POLYMOD, home
[10,15)	[70,75)	0.0524382	POLYMOD, home
[15,20)	[70,75)	0.0332344	POLYMOD, home
[20,25)	[70,75)	0.00428535	POLYMOD, home
[25,35)	[70,75)	0.0139234	POLYMOD, home
[35,45)	[70,75)	0.058905	POLYMOD, home
[45,55)	[70,75)	0.0133091	POLYMOD, home
[55,65)	[70,75)	0.0683474	POLYMOD, home
[65,70)	[70,75)	0.175431	POLYMOD, home
[70,75)	[70,75)	0.19285	POLYMOD, home
[75,80)	[70,75)	0.0606008	POLYMOD, home
80+	[70,75)	0.0294386	POLYMOD, home
[0,5)	[75,80)	0.062328	POLYMOD, home
[5,10)	[75,80)	0.075242	POLYMOD, home
[10,15)	[75,80)	0.0305762	POLYMOD, home
[15,20)	[75,80)	0.0355763	POLYMOD, home
[20,25)	[75,80)	0.010196	POLYMOD, home
[25,35)	[75,80)	0.0745149	POLYMOD, home
[35,45)	[75,80)	0.0751458	POLYMOD, home
[45,55)	[75,80)	0.0503219	POLYMOD, home
[55,65)	[75,80)	0.116143	POLYMOD, home
[65,70)	[75,80)	0.191027	POLYMOD, home
[70,75)	[75,80)	0.0382093	POLYMOD, home
[75,80)	[75,80)	0.355232	POLYMOD, home
80+	[75,80)	0.0810664	POLYMOD, home
[0,5)	80+	0.00571951	POLYMOD, home
[5,10)	80+	0.0949025	POLYMOD, home
[10,15)	80+	0.0263934	POLYMOD, home
[15,20)	80+	0.210152	POLYMOD, home
[20,25)	80+	0.0200414	POLYMOD, home
[25,35)	80+	0.066491	POLYMOD, home
[35,45)	80+	0.0116954	POLYMOD, home
[45,55)	80+	0.0103452	POLYMOD, home
[55,65)	80+	0.0356261	POLYMOD, home
[65,70)	80+	0.37987	POLYMOD, home
[70,75)	80+	0.0253331	POLYMOD, home
[75,80)	80+	0.110642	POLYMOD, home
80+	80+	0.603787	POLYMOD, home
[0,5)	[0,5)	0.162387	Wave 1, home
[5,10)	[0,5)	0.150494	Wave 1, home
[10,15)	[0,5)	0.0449242	Wave 1, home
[15,20)	[0,5)	0.0380686	Wave 1, home
[20,25)	[0,5)	0.028732	Wave 1, home
[25,35)	[0,5)	0.167375	Wave 1, home
[35,45)	[0,5)	0.160861	Wave 1, home
[45,55)	[0,5)	0.0362107	Wave 1, home
[55,65)	[0,5)	0.00414929	Wave 1, home
[65,70)	[0,5)	0.0459681	Wave 1, home
[70,75)	[0,5)	0.0149712	Wave 1, home
[75,80)	[0,5)	0.00351432	Wave 1, home
80+	[0,5)	0	Wave 1, home
[0,5)	[5,10)	0.161882	Wave 1, home
[5,10)	[5,10)	0.18232	Wave 1, home
[10,15)	[5,10)	0.138277	Wave 1, home
[15,20)	[5,10)	0.0604387	Wave 1, home
[20,25)	[5,10)	0.00385638	Wave 1, home
[25,35)	[5,10)	0.132163	Wave 1, home
[35,45)	[5,10)	0.2229	Wave 1, home
[45,55)	[5,10)	0.0390873	Wave 1, home
[55,65)	[5,10)	0.0333912	Wave 1, home
[65,70)	[5,10)	0.00364762	Wave 1, home
[70,75)	[5,10)	0.0460093	Wave 1, home
[75,80)	[5,10)	0.0573273	Wave 1, home
80+	[5,10)	0	Wave 1, home
[0,5)	[10,15)	0.0530719	Wave 1, home
[5,10)	[10,15)	0.151864	Wave 1, home
[10,15)	[10,15)	0.240359	Wave 1, home
[15,20)	[10,15)	0.182642	Wave 1, home
[20,25)	[10,15)	0.01082	Wave 1, home
[25,35)	[10,15)	0.0468982	Wave 1, home
[35,45)	[10,15)	0.248657	Wave 1, home
[45,55)	[10,15)	0.127341	Wave 1, home
[55,65)	[10,15)	0.0556566	Wave 1, home
[65,70)	[10,15)	0.0319572	Wave 1, home
[70,75)	[10,15)	0.0190162	Wave 1, home
[75,80)	[10,15)	0.0243082	Wave 1, home
80+	[10,15)	0.0101035	Wave 1, home
[0,5)	[15,20)	0.0480269	Wave 1, home
[5,10)	[15,20)	0.0708849	Wave 1, home
[10,15)	[15,20)	0.195045	Wave 1, home
[15,20)	[15,20)	0.30857	Wave 1, home
[20,25)	[15,20)	0.147651	Wave 1, home
[25,35)	[15,20)	0.030034	Wave 1, home
[35,45)	[15,20)	0.088216	Wave 1, home
[45,55)	[15,20)	0.17901	Wave 1, home
[55,65)	[15,20)	0.10268	Wave 1, home
[65,70)	[15,20)	0.00651003	Wave 1, home
[70,75)	[15,20)	0.109181	Wave 1, home
[75,80)	[15,20)	0.0025202	Wave 1, home
80+	[15,20)	0	Wave 1, home
[0,5)	[20,25)	0.0419125	Wave 1, home
[5,10)	[20,25)	0.00522972	Wave 1, home
[10,15)	[20,25)	0.0133605	Wave 1, home
[15,20)	[20,25)	0.170725	Wave 1, home
[20,25)	[20,25)	0.670748	Wave 1, home
[25,35)	[20,25)	0.045308	Wave 1, home
[35,45)	[20,25)	0.010518	Wave 1, home
[45,55)	[20,25)	0.128919	Wave 1, home
[55,65)	[20,25)	0.0976196	Wave 1, home
[65,70)	[20,25)	0.0035697	Wave 1, home
[70,75)	[20,25)	0.00147977	Wave 1, home
[75,80)	[20,25)	0	Wave 1, home
80+	[20,25)	0.00390493	Wave 1, home
[0,5)	[25,35)	0.480538	Wave 1, home
[5,10)	[25,35)	0.352752	Wave 1, home
[10,15)	[25,35)	0.113975	Wave 1, home
[15,20)	[25,35)	0.0683491	Wave 1, home
[20,25)	[25,35)	0.0891733	Wave 1, home
[25,35)	[25,35)	0.779911	Wave 1, home
[35,45)	[25,35)	0.050153	Wave 1, home
[45,55)	[25,35)	0.0383011	Wave 1, home
[55,65)	[25,35)	0.186476	Wave 1, home
[65,70)	[25,35)	0.119429	Wave 1, home
[70,75)	[25,35)	0.0121919	Wave 1, home
[75,80)	[25,35)	0.0160999	Wave 1, home
80+	[25,35)	0	Wave 1, home
[0,5)	[35,45)	0.556343	Wave 1, home
[5,10)	[35,45)	0.716677	Wave 1, home
[10,15)	[35,45)	0.727962	Wave 1, home
[15,20)	[35,45)	0.241836	Wave 1, home
[20,25)	[35,45)	0.0249371	Wave 1, home
[25,35)	[35,45)	0.0604159	Wave 1, home
[35,45)	[35,45)	0.64278	Wave 1, home
[45,55)	[35,45)	0.157564	Wave 1, home
[55,65)	[35,45)	0.0987401	Wave 1, home
[65,70)	[35,45)	0.100003	Wave 1, home
[70,75)	[35,45)	0.0926705	Wave 1, home
[75,80)	[35,45)	0.0190249	Wave 1, home
80+	[35,45)	0.0144469	Wave 1, home
[0,5)	[45,55)	0.142575	Wave 1, home
[5,10)	[45,55)	0.143074	Wave 1, home
[10,15)	[45,55)	0.424414	Wave 1, home
[15,20)	[45,55)	0.558683	Wave 1, home
[20,25)	[45,55)	0.347973	Wave 1, home
[25,35)	[45,55)	0.0525265	Wave 1, home
[35,45)	[45,55)	0.179379	Wave 1, home
[45,55)	[45,55)	0.694835	Wave 1, home
[55,65)	[45,55)	0.225358	Wave 1, home
[65,70)	[45,55)	0.0494287	Wave 1, home
[70,75)	[45,55)	0.0898952	Wave 1, home
[75,80)	[45,55)	0.127717	Wave 1, home
80+	[45,55)	0.0332236	Wave 1, home
[0,5)	[55,65)	0.0119514	Wave 1, home
[5,10)	[55,65)	0.0894125	Wave 1, home
[10,15)	[55,65)	0.1357	Wave 1, home
[15,20)	[55,65)	0.234431	Wave 1, home
[20,25)	[55,65)	0.192755	Wave 1, home
[25,35)	[55,65)	0.187082	Wave 1, home
[35,45)	[55,65)	0.0822333	Wave 1, home
[45,55)	[55,65)	0.16486	Wave 1, home
[55,65)	[55,65)	0.6019	Wave 1, home
[65,70)	[55,65)	0.159805	Wave 1, home
[70,75)	[55,65)	0.0211671	Wave 1, home
[75,80)	[55,65)	0.0882071	Wave 1, home
80+	[55,65)	0.0447157	Wave 1, home
[0,5)	[65,70)	0.0635917	Wave 1, home
[5,10)	[65,70)	0.0046911	Wave 1, home
[10,15)	[65,70)	0.0374222	Wave 1, home
[15,20)	[65,70)	0.00713854	Wave 1, home
[20,25)	[65,70)	0.0033853	Wave 1, home
[25,35)	[65,70)	0.0575459	Wave 1, home
[35,45)	[65,70)	0.0400004	Wave 1, home
[45,55)	[65,70)	0.0173667	Wave 1, home
[55,65)	[65,70)	0.0767517	Wave 1, home
[65,70)	[65,70)	0.468729	Wave 1, home
[70,75)	[65,70)	0.0560076	Wave 1, home
[75,80)	[65,70)	0.0175918	Wave 1, home
80+	[65,70)	0.00437208	Wave 1, home
[0,5)	[70,75)	0.0215154	Wave 1, home
[5,10)	[70,75)	0.0614692	Wave 1, home
[10,15)	[70,75)	0.0231328	Wave 1, home
[15,20)	[70,75)	0.124372	Wave 1, home
[20,25)	[70,75)	0.00145783	Wave 1, home
[25,35)	[70,75)	0.00610274	Wave 1, home
[35,45)	[70,75)	0.038507	Wave 1, home
[45,55)	[70,75)	0.0328112	Wave 1, home
[55,65)	[70,75)	0.010561	Wave 1, home
[65,70)	[70,75)	0.0581826	Wave 1, home
[70,75)	[70,75)	0.315079	Wave 1, home
[75,80)	[70,75)	0.0287141	Wave 1, home
80+	[70,75)	0.0409873	Wave 1, home
[0,5)	[75,80)	0.00318436	Wave 1, home
[5,10)	[75,80)	0.0482907	Wave 1, home
[10,15)	[75,80)	0.0186444	Wave 1, home
[15,20)	[75,80)	0.00181008	Wave 1, home
[20,25)	[75,80)	0	Wave 1, home
[25,35)	[75,80)	0.00508119	Wave 1, home
[35,45)	[75,80)	0.0049844	Wave 1, home
[45,55)	[75,80)	0.0293916	Wave 1, home
[55,65)	[75,80)	0.0277484	Wave 1, home
[65,70)	[75,80)	0.0115225	Wave 1, home
[70,75)	[75,80)	0.0181045	Wave 1, home
[75,80)	[75,80)	0.655604	Wave 1, home
80+	[75,80)	0.112895	Wave 1, home
[0,5)	80+	0	Wave 1, home
[5,10)	80+	0	Wave 1, home
[10,15)	80+	0.0105767	Wave 1, home
[15,20)	80+	0	Wave 1, home
[20,25)	80+	0.00331052	Wave 1, home
[25,35)	80+	0	Wave 1, home
[35,45)	80+	0.00516587	Wave 1, home
[45,55)	80+	0.0104352	Wave 1, home
[55,65)	80+	0.0191988	Wave 1, home
[65,70)	80+	0.00390845	Wave 1, home
[70,75)	80+	0.0352711	Wave 1, home
[75,80)	80+	0.154083	Wave 1, home
80+	80+	0.53781	Wave 1, home
[0,5)	[0,5)	0.195309	Wave 2, home
[5,10)	[0,5)	0.101659	Wave 2, home
[10,15)	[0,5)	0.0466662	Wave 2, home
[15,20)	[0,5)	0.0275269	Wave 2, home
[20,25)	[0,5)	0.0261698	Wave 2, home
[25,35)	[0,5)	0.179764	Wave 2, home
[35,45)	[0,5)	0.0974729	Wave 2, home
[45,55)	[0,5)	0.0291703	Wave 2, home
[55,65)	[0,5)	0.047589	Wave 2, home
[65,70)	[0,5)	0.0857985	Wave 2, home
[70,75)	[0,5)	0.0132218	Wave 2, home
[75,80)	[0,5)	0	Wave 2, home
80+	[0,5)	0.0134345	Wave 2, home
[0,5)	[5,10)	0.109352	Wave 2, home
[5,10)	[5,10)	0.161054	Wave 2, home
[10,15)	[5,10)	0.15617	Wave 2, home
[15,20)	[5,10)	0.167876	Wave 2, home
[20,25)	[5,10)	0.00724003	Wave 2, home
[25,35)	[5,10)	0.0695058	Wave 2, home
[35,45)	[5,10)	0.171118	Wave 2, home
[45,55)	[5,10)	0.0443715	Wave 2, home
[55,65)	[5,10)	0.0351883	Wave 2, home
[65,70)	[5,10)	0.0107382	Wave 2, home
[70,75)	[5,10)	0.0131157	Wave 2, home
[75,80)	[5,10)	0.00233939	Wave 2, home
80+	[5,10)	0.0634382	Wave 2, home
[0,5)	[10,15)	0.0551298	Wave 2, home
[5,10)	[10,15)	0.171515	Wave 2, home
[10,15)	[10,15)	0.287457	Wave 2, home
[15,20)	[10,15)	0.198906	Wave 2, home
[20,25)	[10,15)	0.00531078	Wave 2, home
[25,35)	[10,15)	0.0312685	Wave 2, home
[35,45)	[10,15)	0.156752	Wave 2, home
[45,55)	[10,15)	0.185612	Wave 2, home
[55,65)	[10,15)	0.017766	Wave 2, home
[65,70)	[10,15)	0.0133066	Wave 2, home
[70,75)	[10,15)	0.00653244	Wave 2, home
[75,80)	[10,15)	0.0100193	Wave 2, home
80+	[10,15)	0	Wave 2, home
[0,5)	[15,20)	0.0347276	Wave 2, home
[5,10)	[15,20)	0.196891	Wave 2, home
[10,15)	[15,20)	0.212414	Wave 2, home
[15,20)	[15,20)	0.610832	Wave 2, home
[20,25)	[15,20)	0.105533	Wave 2, home
[25,35)	[15,20)	0.0452946	Wave 2, home
[35,45)	[15,20)	0.0493597	Wave 2, home
[45,55)	[15,20)	0.173559	Wave 2, home
[55,65)	[15,20)	0.0402346	Wave 2, home
[65,70)	[15,20)	0.00202259	Wave 2, home
[70,75)	[15,20)	0.0248765	Wave 2, home
[75,80)	[15,20)	0	Wave 2, home
80+	[15,20)	0.00486629	Wave 2, home
[0,5)	[20,25)	0.0381749	Wave 2, home
[5,10)	[20,25)	0.00981836	Wave 2, home
[10,15)	[20,25)	0.0065577	Wave 2, home
[15,20)	[20,25)	0.122025	Wave 2, home
[20,25)	[20,25)	0.598494	Wave 2, home
[25,35)	[20,25)	0.0324482	Wave 2, home
[35,45)	[20,25)	0.00476188	Wave 2, home
[45,55)	[20,25)	0.0749859	Wave 2, home
[55,65)	[20,25)	0.148866	Wave 2, home
[65,70)	[20,25)	0.00522433	Wave 2, home
[70,75)	[20,25)	0.00429333	Wave 2, home
[75,80)	[20,25)	0	Wave 2, home
80+	[20,25)	0	Wave 2, home
[0,5)	[25,35)	0.516108	Wave 2, home
[5,10)	[25,35)	0.185515	Wave 2, home
[10,15)	[25,35)	0.0759907	Wave 2, home
[15,20)	[25,35)	0.103078	Wave 2, home
[20,25)	[25,35)	0.0638633	Wave 2, home
[25,35)	[25,35)	0.479015	Wave 2, home
[35,45)	[25,35)	0.160467	Wave 2, home
[45,55)	[25,35)	0.0627856	Wave 2, home
[55,65)	[25,35)	0.193032	Wave 2, home
[65,70)	[25,35)	0.101735	Wave 2, home
[70,75)	[25,35)	0.0130982	Wave 2, home
[75,80)	[25,35)	0.0256171	Wave 2, home
80+	[25,35)	0.0403036	Wave 2, home
[0,5)	[35,45)	0.337113	Wave 2, home
[5,10)	[35,45)	0.550186	Wave 2, home
[10,15)	[35,45)	0.458903	Wave 2, home
[15,20)	[35,45)	0.135315	Wave 2, home
[20,25)	[35,45)	0.01129	Wave 2, home
[25,35)	[35,45)	0.193304	Wave 2, home
[35,45)	[35,45)	0.741296	Wave 2, home
[45,55)	[35,45)	0.237946	Wave 2, home
[55,65)	[35,45)	0.116783	Wave 2, home
[65,70)	[35,45)	0.310232	Wave 2, home
[70,75)	[35,45)	0.088013	Wave 2, home
[75,80)	[35,45)	0.0310943	Wave 2, home
80+	[35,45)	0.0330057	Wave 2, home
[0,5)	[45,55)	0.114854	Wave 2, home
[5,10)	[45,55)	0.162417	Wave 2, home
[10,15)	[45,55)	0.618623	Wave 2, home
[15,20)	[45,55)	0.541671	Wave 2, home
[20,25)	[45,55)	0.202398	Wave 2, home
[25,35)	[45,55)	0.0861048	Wave 2, home
[35,45)	[45,55)	0.27089	Wave 2, home
[45,55)	[45,55)	0.634627	Wave 2, home
[55,65)	[45,55)	0.157206	Wave 2, home
[65,70)	[45,55)	0.0632915	Wave 2, home
[70,75)	[45,55)	0.0515874	Wave 2, home
[75,80)	[45,55)	0.116098	Wave 2, home
80+	[45,55)	0.065049	Wave 2, home
[0,5)	[55,65)	0.137073	Wave 2, home
[5,10)	[55,65)	0.0942249	Wave 2, home
[10,15)	[55,65)	0.0433163	Wave 2, home
[15,20)	[55,65)	0.0918603	Wave 2, home
[20,25)	[55,65)	0.293944	Wave 2, home
[25,35)	[55,65)	0.193659	Wave 2, home
[35,45)	[55,65)	0.0972597	Wave 2, home
[45,55)	[55,65)	0.115003	Wave 2, home
[55,65)	[55,65)	0.507094	Wave 2, home
[65,70)	[55,65)	0.187845	Wave 2, home
[70,75)	[55,65)	0.0371943	Wave 2, home
[75,80)	[55,65)	0.263345	Wave 2, home
80+	[55,65)	0.223912	Wave 2, home
[0,5)	[65,70)	0.118693	Wave 2, home
[5,10)	[65,70)	0.0138101	Wave 2, home
[10,15)	[65,70)	0.0155821	Wave 2, home
[15,20)	[65,70)	0.00221786	Wave 2, home
[20,25)	[65,70)	0.00495447	Wave 2, home
[25,35)	[65,70)	0.0490206	Wave 2, home
[35,45)	[65,70)	0.124091	Wave 2, home
[45,55)	[65,70)	0.0222374	Wave 2, home
[55,65)	[65,70)	0.0902191	Wave 2, home
[65,70)	[65,70)	0.640029	Wave 2, home
[70,75)	[65,70)	0.0640643	Wave 2, home
[75,80)	[65,70)	0.0220867	Wave 2, home
80+	[65,70)	0.014742	Wave 2, home
[0,5)	[70,75)	0.0190012	Wave 2, home
[5,10)	[70,75)	0.0175227	Wave 2, home
[10,15)	[70,75)	0.00794661	Wave 2, home
[15,20)	[70,75)	0.0283375	Wave 2, home
[20,25)	[70,75)	0.00422967	Wave 2, home
[25,35)	[70,75)	0.00655637	Wave 2, home
[35,45)	[70,75)	0.0365718	Wave 2, home
[45,55)	[70,75)	0.0188291	Wave 2, home
[55,65)	[70,75)	0.0185576	Wave 2, home
[65,70)	[70,75)	0.0665522	Wave 2, home
[70,75)	[70,75)	0.460502	Wave 2, home
[75,80)	[70,75)	0.0812263	Wave 2, home
80+	[70,75)	0.0156085	Wave 2, home
[0,5)	[75,80)	0	Wave 2, home
[5,10)	[75,80)	0.00197063	Wave 2, home
[10,15)	[75,80)	0.00768482	Wave 2, home
[15,20)	[75,80)	0	Wave 2, home
[20,25)	[75,80)	0	Wave 2, home
[25,35)	[75,80)	0.00808486	Wave 2, home
[35,45)	[75,80)	0.00814647	Wave 2, home
[45,55)	[75,80)	0.0267178	Wave 2, home
[55,65)	[75,80)	0.0828438	Wave 2, home
[65,70)	[75,80)	0.0144667	Wave 2, home
[70,75)	[75,80)	0.0512138	Wave 2, home
[75,80)	[75,80)	0.366586	Wave 2, home
80+	[75,80)	0.12814	Wave 2, home
[0,5)	80+	0.0166144	Wave 2, home
[5,10)	80+	0.0729344	Wave 2, home
[10,15)	80+	0	Wave 2, home
[15,20)	80+	0.00477025	Wave 2, home
[20,25)	80+	0	Wave 2, home
[25,35)	80+	0.0173607	Wave 2, home
[35,45)	80+	0.011802	Wave 2, home
[45,55)	80+	0.0204313	Wave 2, home
[55,65)	80+	0.0961371	Wave 2, home
[65,70)	80+	0.0131787	Wave 2, home
[70,75)	80+	0.0134317	Wave 2, home
[75,80)	80+	0.17489	Wave 2, home
80+	80+	0.155103	Wave 2, home
[0,5)	[0,5)	0.3773	Wave 3, home
[5,10)	[0,5)	0.190523	Wave 3, home
[10,15)	[0,5)	0.0284028	Wave 3, home
[15,20)	[0,5)	0.0270881	Wave 3, home
[20,25)	[0,5)	0.0136428	Wave 3, home
[25,35)	[0,5)	0.182939	Wave 3, home
[35,45)	[0,5)	0.16942	Wave 3, home
[45,55)	[0,5)	0.0602143	Wave 3, home
[55,65)	[0,5)	0.0178728	Wave 3, home
[65,70)	[0,5)	0.0354321	Wave 3, home
[70,75)	[0,5)	0	Wave 3, home
[75,80)	[0,5)	0	Wave 3, home
80+	[0,5)	0	Wave 3, home
[0,5)	[5,10)	0.204939	Wave 3, home
[5,10)	[5,10)	0.928353	Wave 3, home
[10,15)	[5,10)	0.0886921	Wave 3, home
[15,20)	[5,10)	0.0243706	Wave 3, home
[20,25)	[5,10)	0.0122867	Wave 3, home
[25,35)	[5,10)	0.0590597	Wave 3, home
[35,45)	[5,10)	0.245989	Wave 3, home
[45,55)	[5,10)	0.025418	Wave 3, home
[55,65)	[5,10)	0.0205205	Wave 3, home
[65,70)	[5,10)	0.0176362	Wave 3, home
[70,75)	[5,10)	0.00427314	Wave 3, home
[75,80)	[5,10)	0.00661639	Wave 3, home
80+	[5,10)	0	Wave 3, home
[0,5)	[10,15)	0.0335541	Wave 3, home
[5,10)	[10,15)	0.097407	Wave 3, home
[10,15)	[10,15)	0.199819	Wave 3, home
[15,20)	[10,15)	0.363903	Wave 3, home
[20,25)	[10,15)	0.0251838	Wave 3, home
[25,35)	[10,15)	0.0128777	Wave 3, home
[35,45)	[10,15)	0.273631	Wave 3, home
[45,55)	[10,15)	0.165364	Wave 3, home
[55,65)	[10,15)	0.0196506	Wave 3, home
[65,70)	[10,15)	0.0112266	Wave 3, home
[70,75)	[10,15)	0.0124812	Wave 3, home
[75,80)	[10,15)	0	Wave 3, home
80+	[10,15)	0	Wave 3, home
[0,5)	[15,20)	0.0341741	Wave 3, home
[5,10)	[15,20)	0.0285828	Wave 3, home
[10,15)	[15,20)	0.388615	Wave 3, home
[15,20)	[15,20)	0.114951	Wave 3, home
[20,25)	[15,20)	0.0825059	Wave 3, home
[25,35)	[15,20)	0.0492792	Wave 3, home
[35,45)	[15,20)	0.0829596	Wave 3, home
[45,55)	[15,20)	0.198772	Wave 3, home
[55,65)	[15,20)	0.0519808	Wave 3, home
[65,70)	[15,20)	0.034186	Wave 3, home
[70,75)	[15,20)	0.0294278	Wave 3, home
[75,80)	[15,20)	0	Wave 3, home
80+	[15,20)	0	Wave 3, home
[0,5)	[20,25)	0.0199013	Wave 3, home
[5,10)	[20,25)	0.0166622	Wave 3, home
[10,15)	[20,25)	0.0310968	Wave 3, home
[15,20)	[20,25)	0.0953993	Wave 3, home
[20,25)	[20,25)	0.619866	Wave 3, home
[25,35)	[20,25)	0.0719624	Wave 3, home
[35,45)	[20,25)	0.00318852	Wave 3, home
[45,55)	[20,25)	0.0795661	Wave 3, home
[55,65)	[20,25)	0.0755965	Wave 3, home
[65,70)	[20,25)	0.0542229	Wave 3, home
[70,75)	[20,25)	0	Wave 3, home
[75,80)	[20,25)	0	Wave 3, home
80+	[20,25)	0	Wave 3, home
[0,5)	[25,35)	0.525224	Wave 3, home
[5,10)	[25,35)	0.157634	Wave 3, home
[10,15)	[25,35)	0.0312962	Wave 3, home
[15,20)	[25,35)	0.112146	Wave 3, home
[20,25)	[25,35)	0.141633	Wave 3, home
[25,35)	[25,35)	0.761519	Wave 3, home
[35,45)	[25,35)	0.0272359	Wave 3, home
[45,55)	[25,35)	0.0202498	Wave 3, home
[55,65)	[25,35)	0.150758	Wave 3, home
[65,70)	[25,35)	0.0619124	Wave 3, home
[70,75)	[25,35)	0.00737872	Wave 3, home
[75,80)	[25,35)	0.0654528	Wave 3, home
80+	[25,35)	0	Wave 3, home
[0,5)	[35,45)	0.585945	Wave 3, home
[5,10)	[35,45)	0.790913	Wave 3, home
[10,15)	[35,45)	0.801075	Wave 3, home
[15,20)	[35,45)	0.227426	Wave 3, home
[20,25)	[35,45)	0.00755969	Wave 3, home
[25,35)	[35,45)	0.0328092	Wave 3, home
[35,45)	[35,45)	0.664931	Wave 3, home
[45,55)	[35,45)	0.10138	Wave 3, home
[55,65)	[35,45)	0.0283166	Wave 3, home
[65,70)	[35,45)	0.173637	Wave 3, home
[70,75)	[35,45)	0.0697012	Wave 3, home
[75,80)	[35,45)	0.00698115	Wave 3, home
80+	[35,45)	0.0264487	Wave 3, home
[0,5)	[45,55)	0.237086	Wave 3, home
[5,10)	[45,55)	0.0930395	Wave 3, home
[10,15)	[45,55)	0.55114	Wave 3, home
[15,20)	[45,55)	0.620359	Wave 3, home
[20,25)	[45,55)	0.214761	Wave 3, home
[25,35)	[45,55)	0.0277708	Wave 3, home
[35,45)	[45,55)	0.115416	Wave 3, home
[45,55)	[45,55)	0.622428	Wave 3, home
[55,65)	[45,55)	0.167471	Wave 3, home
[65,70)	[45,55)	0.0423567	Wave 3, home
[70,75)	[45,55)	0.0483254	Wave 3, home
[75,80)	[45,55)	0.0952371	Wave 3, home
80+	[45,55)	0.00946761	Wave 3, home
[0,5)	[55,65)	0.05148	Wave 3, home
[5,10)	[55,65)	0.0549482	Wave 3, home
[10,15)	[55,65)	0.0479112	Wave 3, home
[15,20)	[55,65)	0.118678	Wave 3, home
[20,25)	[55,65)	0.149269	Wave 3, home
[25,35)	[55,65)	0.151248	Wave 3, home
[35,45)	[55,65)	0.0235828	Wave 3, home
[45,55)	[55,65)	0.122513	Wave 3, home
[55,65)	[55,65)	0.535876	Wave 3, home
[65,70)	[55,65)	0.265975	Wave 3, home
[70,75)	[55,65)	0.163105	Wave 3, home
[75,80)	[55,65)	0.543886	Wave 3, home
80+	[55,65)	0.0261027	Wave 3, home
[0,5)	[65,70)	0.0490164	Wave 3, home
[5,10)	[65,70)	0.0226814	Wave 3, home
[10,15)	[65,70)	0.0131464	Wave 3, home
[15,20)	[65,70)	0.0374865	Wave 3, home
[20,25)	[65,70)	0.051422	Wave 3, home
[25,35)	[65,70)	0.0298321	Wave 3, home
[35,45)	[65,70)	0.0694537	Wave 3, home
[45,55)	[65,70)	0.014882	Wave 3, home
[55,65)	[65,70)	0.127743	Wave 3, home
[65,70)	[65,70)	0.518102	Wave 3, home
[70,75)	[65,70)	0.0651478	Wave 3, home
[75,80)	[65,70)	0.0257791	Wave 3, home
80+	[65,70)	0.0336113	Wave 3, home
[0,5)	[70,75)	0	Wave 3, home
[5,10)	[70,75)	0.00570898	Wave 3, home
[10,15)	[70,75)	0.0151832	Wave 3, home
[15,20)	[70,75)	0.0335221	Wave 3, home
[20,25)	[70,75)	0	Wave 3, home
[25,35)	[70,75)	0.00369346	Wave 3, home
[35,45)	[70,75)	0.0289627	Wave 3, home
[45,55)	[70,75)	0.0176385	Wave 3, home
[55,65)	[70,75)	0.0813788	Wave 3, home
[65,70)	[70,75)	0.0676778	Wave 3, home
[70,75)	[70,75)	0.600524	Wave 3, home
[75,80)	[70,75)	0.0490382	Wave 3, home
80+	[70,75)	0.0141344	Wave 3, home
[0,5)	[75,80)	0	Wave 3, home
[5,10)	[75,80)	0.00557343	Wave 3, home
[10,15)	[75,80)	0	Wave 3, home
[15,20)	[75,80)	0	Wave 3, home
[20,25)	[75,80)	0	Wave 3, home
[25,35)	[75,80)	0.0206572	Wave 3, home
[35,45)	[75,80)	0.00182901	Wave 3, home
[45,55)	[75,80)	0.021917	Wave 3, home
[55,65)	[75,80)	0.171097	Wave 3, home
[65,70)	[75,80)	0.0168851	Wave 3, home
[70,75)	[75,80)	0.030919	Wave 3, home
[75,80)	[75,80)	0.0553568	Wave 3, home
80+	[75,80)	0.0456115	Wave 3, home
[0,5)	80+	0	Wave 3, home
[5,10)	80+	0	Wave 3, home
[10,15)	80+	0	Wave 3, home
[15,20)	80+	0	Wave 3, home
[20,25)	80+	0	Wave 3, home
[25,35)	80+	0	Wave 3, home
[35,45)	80+	0.00945745	Wave 3, home
[45,55)	80+	0.00297369	Wave 3, home
[55,65)	80+	0.0112073	Wave 3, home
[65,70)	80+	0.030047	Wave 3, home
[70,75)	80+	0.0121632	Wave 3, home
[75,80)	80+	0.0622521	Wave 3, home
80+	80+	0.0963252	Wave 3, home
[0,5)	[0,5)	0.349739	Wave 4, home
[5,10)	[0,5)	0.0989822	Wave 4, home
[10,15)	[0,5)	0.0125358	Wave 4, home
[15,20)	[0,5)	0.00955935	Wave 4, home
[20,25)	[0,5)	0.00716993	Wave 4, home
[25,35)	[0,5)	0.149532	Wave 4, home
[35,45)	[0,5)	0.197262	Wave 4, home
[45,55)	[0,5)	0.0255764	Wave 4, home
[55,65)	[0,5)	0.0119166	Wave 4, home
[65,70)	[0,5)	0.00745591	Wave 4, home
[70,75)	[0,5)	0.00340361	Wave 4, home
[75,80)	[0,5)	0.000325708	Wave 4, home
80+	[0,5)	0.00255227	Wave 4, home
[0,5)	[5,10)	0.106472	Wave 4, home
[5,10)	[5,10)	0.257301	Wave 4, home
[10,15)	[5,10)	0.0640309	Wave 4, home
[15,20)	[5,10)	0.0358752	Wave 4, home
[20,25)	[5,10)	0.0109649	Wave 4, home
[25,35)	[5,10)	0.097386	Wave 4, home
[35,45)	[5,10)	0.163602	Wave 4, home
[45,55)	[5,10)	0.0623001	Wave 4, home
[55,65)	[5,10)	0.0125412	Wave 4, home
[65,70)	[5,10)	0.0121478	Wave 4, home
[70,75)	[5,10)	0	Wave 4, home
[75,80)	[5,10)	0.0295379	Wave 4, home
80+	[5,10)	0.0022405	Wave 4, home
[0,5)	[10,15)	0.0148093	Wave 4, home
[5,10)	[10,15)	0.0703225	Wave 4, home
[10,15)	[10,15)	0.183274	Wave 4, home
[15,20)	[10,15)	0.384348	Wave 4, home
[20,25)	[10,15)	0.0131641	Wave 4, home
[25,35)	[10,15)	0.0260662	Wave 4, home
[35,45)	[10,15)	0.144535	Wave 4, home
[45,55)	[10,15)	0.1602	Wave 4, home
[55,65)	[10,15)	0.0309258	Wave 4, home
[65,70)	[10,15)	0.0352288	Wave 4, home
[70,75)	[10,15)	0.0229465	Wave 4, home
[75,80)	[10,15)	0.0104054	Wave 4, home
80+	[10,15)	0	Wave 4, home
[0,5)	[15,20)	0.01206	Wave 4, home
[5,10)	[15,20)	0.0420759	Wave 4, home
[10,15)	[15,20)	0.410447	Wave 4, home
[15,20)	[15,20)	0.321705	Wave 4, home
[20,25)	[15,20)	0.146293	Wave 4, home
[25,35)	[15,20)	0.0576257	Wave 4, home
[35,45)	[15,20)	0.0476395	Wave 4, home
[45,55)	[15,20)	0.169009	Wave 4, home
[55,65)	[15,20)	0.0508099	Wave 4, home
[65,70)	[15,20)	0.0101983	Wave 4, home
[70,75)	[15,20)	0.0251672	Wave 4, home
[75,80)	[15,20)	0.000874758	Wave 4, home
80+	[15,20)	0	Wave 4, home
[0,5)	[20,25)	0.0104591	Wave 4, home
[5,10)	[20,25)	0.0148698	Wave 4, home
[10,15)	[20,25)	0.0162549	Wave 4, home
[15,20)	[20,25)	0.169154	Wave 4, home
[20,25)	[20,25)	0.712044	Wave 4, home
[25,35)	[20,25)	0.0790446	Wave 4, home
[35,45)	[20,25)	0.0307384	Wave 4, home
[45,55)	[20,25)	0.125924	Wave 4, home
[55,65)	[20,25)	0.105567	Wave 4, home
[65,70)	[20,25)	0.0347388	Wave 4, home
[70,75)	[20,25)	0.00905256	Wave 4, home
[75,80)	[20,25)	0	Wave 4, home
80+	[20,25)	0	Wave 4, home
[0,5)	[25,35)	0.429312	Wave 4, home
[5,10)	[25,35)	0.259929	Wave 4, home
[10,15)	[25,35)	0.0633477	Wave 4, home
[15,20)	[25,35)	0.13114	Wave 4, home
[20,25)	[25,35)	0.155572	Wave 4, home
[25,35)	[25,35)	0.601745	Wave 4, home
[35,45)	[25,35)	0.0505806	Wave 4, home
[45,55)	[25,35)	0.0943094	Wave 4, home
[55,65)	[25,35)	0.163615	Wave 4, home
[65,70)	[25,35)	0.0628793	Wave 4, home
[70,75)	[25,35)	0.0666546	Wave 4, home
[75,80)	[25,35)	0.0501198	Wave 4, home
80+	[25,35)	0.0862127	Wave 4, home
[0,5)	[35,45)	0.682239	Wave 4, home
[5,10)	[35,45)	0.52602	Wave 4, home
[10,15)	[35,45)	0.423138	Wave 4, home
[15,20)	[35,45)	0.130599	Wave 4, home
[20,25)	[35,45)	0.0728777	Wave 4, home
[25,35)	[35,45)	0.0609309	Wave 4, home
[35,45)	[35,45)	0.359331	Wave 4, home
[45,55)	[35,45)	0.141739	Wave 4, home
[55,65)	[35,45)	0.116891	Wave 4, home
[65,70)	[35,45)	0.112163	Wave 4, home
[70,75)	[35,45)	0.128474	Wave 4, home
[75,80)	[35,45)	0.107701	Wave 4, home
80+	[35,45)	0.0404359	Wave 4, home
[0,5)	[45,55)	0.100704	Wave 4, home
[5,10)	[45,55)	0.228042	Wave 4, home
[10,15)	[45,55)	0.53393	Wave 4, home
[15,20)	[45,55)	0.52747	Wave 4, home
[20,25)	[45,55)	0.339887	Wave 4, home
[25,35)	[45,55)	0.129337	Wave 4, home
[35,45)	[45,55)	0.161362	Wave 4, home
[45,55)	[45,55)	0.624331	Wave 4, home
[55,65)	[45,55)	0.16643	Wave 4, home
[65,70)	[45,55)	0.0676301	Wave 4, home
[70,75)	[45,55)	0.0650001	Wave 4, home
[75,80)	[45,55)	0.0922832	Wave 4, home
80+	[45,55)	0.0759582	Wave 4, home
[0,5)	[55,65)	0.0343241	Wave 4, home
[5,10)	[55,65)	0.0335819	Wave 4, home
[10,15)	[55,65)	0.0754021	Wave 4, home
[15,20)	[55,65)	0.116005	Wave 4, home
[20,25)	[55,65)	0.208447	Wave 4, home
[25,35)	[55,65)	0.164147	Wave 4, home
[35,45)	[55,65)	0.0973498	Wave 4, home
[45,55)	[55,65)	0.121751	Wave 4, home
[55,65)	[55,65)	0.602783	Wave 4, home
[65,70)	[55,65)	0.205644	Wave 4, home
[70,75)	[55,65)	0.0292926	Wave 4, home
[75,80)	[55,65)	0.0791243	Wave 4, home
80+	[55,65)	0.128454	Wave 4, home
[0,5)	[65,70)	0.0103144	Wave 4, home
[5,10)	[65,70)	0.015623	Wave 4, home
[10,15)	[65,70)	0.0412533	Wave 4, home
[15,20)	[65,70)	0.0111829	Wave 4, home
[20,25)	[65,70)	0.0329444	Wave 4, home
[25,35)	[65,70)	0.030298	Wave 4, home
[35,45)	[65,70)	0.0448644	Wave 4, home
[45,55)	[65,70)	0.0237618	Wave 4, home
[55,65)	[65,70)	0.0987678	Wave 4, home
[65,70)	[65,70)	0.467147	Wave 4, home
[70,75)	[65,70)	0.115726	Wave 4, home
[75,80)	[65,70)	0.160248	Wave 4, home
80+	[65,70)	0.0221219	Wave 4, home
[0,5)	[70,75)	0.00489137	Wave 4, home
[5,10)	[70,75)	0	Wave 4, home
[10,15)	[70,75)	0.0279141	Wave 4, home
[15,20)	[70,75)	0.0286687	Wave 4, home
[20,25)	[70,75)	0.00891835	Wave 4, home
[25,35)	[70,75)	0.0333644	Wave 4, home
[35,45)	[70,75)	0.0533846	Wave 4, home
[45,55)	[70,75)	0.0237246	Wave 4, home
[55,65)	[70,75)	0.0146151	Wave 4, home
[65,70)	[70,75)	0.12022	Wave 4, home
[70,75)	[70,75)	0.198596	Wave 4, home
[75,80)	[70,75)	0.197952	Wave 4, home
80+	[70,75)	0.0280163	Wave 4, home
[0,5)	[75,80)	0.000295127	Wave 4, home
[5,10)	[75,80)	0.0248818	Wave 4, home
[10,15)	[75,80)	0.00798093	Wave 4, home
[15,20)	[75,80)	0.000628277	Wave 4, home
[20,25)	[75,80)	0	Wave 4, home
[25,35)	[75,80)	0.015818	Wave 4, home
[35,45)	[75,80)	0.0282168	Wave 4, home
[45,55)	[75,80)	0.0212372	Wave 4, home
[55,65)	[75,80)	0.0248911	Wave 4, home
[65,70)	[75,80)	0.104962	Wave 4, home
[70,75)	[75,80)	0.12481	Wave 4, home
[75,80)	[75,80)	0.43745	Wave 4, home
80+	[75,80)	0.0170659	Wave 4, home
[0,5)	80+	0.00315637	Wave 4, home
[5,10)	80+	0.00257588	Wave 4, home
[10,15)	80+	0	Wave 4, home
[15,20)	80+	0	Wave 4, home
[20,25)	80+	0	Wave 4, home
[25,35)	80+	0.0371359	Wave 4, home
[35,45)	80+	0.0144589	Wave 4, home
[45,55)	80+	0.0238578	Wave 4, home
[55,65)	80+	0.0551523	Wave 4, home
[65,70)	80+	0.019776	Wave 4, home
[70,75)	80+	0.024109	Wave 4, home
[75,80)	80+	0.0232921	Wave 4, home
80+	80+	0.0443232	Wave 4, home
[0,5)	[0,5)	0.423242	POLYMOD, school
[5,10)	[0,5)	0.200665	POLYMOD, school
[10,15)	[0,5)	0	POLYMOD, school
[15,20)	[0,5)	0.0882665	POLYMOD, school
[20,25)	[0,5)	0	POLYMOD, school
[25,35)	[0,5)	0.0128855	POLYMOD, school
[35,45)	[0,5)	0.0139374	POLYMOD, school
[45,55)	[0,5)	0.0124673	POLYMOD, school
[55,65)	[0,5)	0.000315324	POLYMOD, school
[65,70)	[0,5)	0	POLYMOD, school
[70,75)	[0,5)	0	POLYMOD, school
[75,80)	[0,5)	0	POLYMOD, school
80+	[0,5)	0	POLYMOD, school
[0,5)	[5,10)	0.21585	POLYMOD, school
[5,10)	[5,10)	0.39941	POLYMOD, school
[10,15)	[5,10)	0.17648	POLYMOD, school
[15,20)	[5,10)	0.0399726	POLYMOD, school
[20,25)	[5,10)	0.194839	POLYMOD, school
[25,35)	[5,10)	0.014076	POLYMOD, school
[35,45)	[5,10)	0.117597	POLYMOD, school
[45,55)	[5,10)	0.0546315	POLYMOD, school
[55,65)	[5,10)	0.117116	POLYMOD, school
[65,70)	[5,10)	0	POLYMOD, school
[70,75)	[5,10)	0.00102309	POLYMOD, school
[75,80)	[5,10)	0	POLYMOD, school
80+	[5,10)	0	POLYMOD, school
[0,5)	[10,15)	0	POLYMOD, school
[5,10)	[10,15)	0.193821	POLYMOD, school
[10,15)	[10,15)	1.22963	POLYMOD, school
[15,20)	[10,15)	0.205559	POLYMOD, school
[20,25)	[10,15)	0.00257497	POLYMOD, school
[25,35)	[10,15)	0.0161121	POLYMOD, school
[35,45)	[10,15)	0.170989	POLYMOD, school
[45,55)	[10,15)	0.0206271	POLYMOD, school
[55,65)	[10,15)	0.0174469	POLYMOD, school
[65,70)	[10,15)	0.00278882	POLYMOD, school
[70,75)	[10,15)	0	POLYMOD, school
[75,80)	[10,15)	0	POLYMOD, school
80+	[10,15)	0	POLYMOD, school
[0,5)	[15,20)	0.111356	POLYMOD, school
[5,10)	[15,20)	0.0468814	POLYMOD, school
[10,15)	[15,20)	0.219518	POLYMOD, school
[15,20)	[15,20)	1.04427	POLYMOD, school
[20,25)	[15,20)	0.39797	POLYMOD, school
[25,35)	[15,20)	0.0341802	POLYMOD, school
[35,45)	[15,20)	0.0488949	POLYMOD, school
[45,55)	[15,20)	1.64956	POLYMOD, school
[55,65)	[15,20)	0.00261594	POLYMOD, school
[65,70)	[15,20)	0.0061883	POLYMOD, school
[70,75)	[15,20)	0	POLYMOD, school
[75,80)	[15,20)	0	POLYMOD, school
80+	[15,20)	0	POLYMOD, school
[0,5)	[20,25)	0	POLYMOD, school
[5,10)	[20,25)	0.264225	POLYMOD, school
[10,15)	[20,25)	0.00317955	POLYMOD, school
[15,20)	[20,25)	0.460162	POLYMOD, school
[20,25)	[20,25)	0.149998	POLYMOD, school
[25,35)	[20,25)	0.0274781	POLYMOD, school
[35,45)	[20,25)	0.0109378	POLYMOD, school
[45,55)	[20,25)	0.00467503	POLYMOD, school
[55,65)	[20,25)	0.00118516	POLYMOD, school
[65,70)	[20,25)	0	POLYMOD, school
[70,75)	[20,25)	0	POLYMOD, school
[75,80)	[20,25)	0	POLYMOD, school
80+	[20,25)	0.00201779	POLYMOD, school
[0,5)	[25,35)	0.0369947	POLYMOD, school
[5,10)	[25,35)	0.0375698	POLYMOD, school
[10,15)	[25,35)	0.0391567	POLYMOD, school
[15,20)	[25,35)	0.0777848	POLYMOD, school
[20,25)	[25,35)	0.0540814	POLYMOD, school
[25,35)	[25,35)	0.0983312	POLYMOD, school
[35,45)	[25,35)	0.0167781	POLYMOD, school
[45,55)	[25,35)	0.00210176	POLYMOD, school
[55,65)	[25,35)	0.0065252	POLYMOD, school
[65,70)	[25,35)	0	POLYMOD, school
[70,75)	[25,35)	0	POLYMOD, school
[75,80)	[25,35)	0	POLYMOD, school
80+	[25,35)	0	POLYMOD, school
[0,5)	[35,45)	0.0482028	POLYMOD, school
[5,10)	[35,45)	0.378102	POLYMOD, school
[10,15)	[35,45)	0.500582	POLYMOD, school
[15,20)	[35,45)	0.134041	POLYMOD, school
[20,25)	[35,45)	0.0259326	POLYMOD, school
[25,35)	[35,45)	0.0202114	POLYMOD, school
[35,45)	[35,45)	0.0237702	POLYMOD, school
[45,55)	[35,45)	0.0225752	POLYMOD, school
[55,65)	[35,45)	0	POLYMOD, school
[65,70)	[35,45)	0	POLYMOD, school
[70,75)	[35,45)	0	POLYMOD, school
[75,80)	[35,45)	0	POLYMOD, school
80+	[35,45)	0	POLYMOD, school
[0,5)	[45,55)	0.0490881	POLYMOD, school
[5,10)	[45,55)	0.199972	POLYMOD, school
[10,15)	[45,55)	0.0687479	POLYMOD, school
[15,20)	[45,55)	5.14819	POLYMOD, school
[20,25)	[45,55)	0.0126186	POLYMOD, school
[25,35)	[45,55)	0.00288238	POLYMOD, school
[35,45)	[45,55)	0.0257008	POLYMOD, school
[45,55)	[45,55)	0.180349	POLYMOD, school
[55,65)	[45,55)	0.00248858	POLYMOD, school
[65,70)	[45,55)	0.00206319	POLYMOD, school
[70,75)	[45,55)	0	POLYMOD, school
[75,80)	[45,55)	0	POLYMOD, school
80+	[45,55)	0	POLYMOD, school
[0,5)	[55,65)	0.000908246	POLYMOD, school
[5,10)	[55,65)	0.313606	POLYMOD, school
[10,15)	[55,65)	0.0425383	POLYMOD, school
[15,20)	[55,65)	0.0059725	POLYMOD, school
[20,25)	[55,65)	0.00234016	POLYMOD, school
[25,35)	[55,65)	0.00654638	POLYMOD, school
[35,45)	[55,65)	0	POLYMOD, school
[45,55)	[55,65)	0.00182051	POLYMOD, school
[55,65)	[55,65)	0.0106757	POLYMOD, school
[65,70)	[55,65)	0.121454	POLYMOD, school
[70,75)	[55,65)	0.0108749	POLYMOD, school
[75,80)	[55,65)	0.0172478	POLYMOD, school
80+	[55,65)	0	POLYMOD, school
[0,5)	[65,70)	0	POLYMOD, school
[5,10)	[65,70)	0	POLYMOD, school
[10,15)	[65,70)	0.00326573	POLYMOD, school
[15,20)	[65,70)	0.00678575	POLYMOD, school
[20,25)	[65,70)	0	POLYMOD, school
[25,35)	[65,70)	0	POLYMOD, school
[35,45)	[65,70)	0	POLYMOD, school
[45,55)	[65,70)	0.000724901	POLYMOD, school
[55,65)	[65,70)	0.0583327	POLYMOD, school
[65,70)	[65,70)	0	POLYMOD, school
[70,75)	[65,70)	0	POLYMOD, school
[75,80)	[65,70)	0	POLYMOD, school
80+	[65,70)	0	POLYMOD, school
[0,5)	[70,75)	0	POLYMOD, school
[5,10)	[70,75)	0.00136687	POLYMOD, school
[10,15)	[70,75)	0	POLYMOD, school
[15,20)	[70,75)	0	POLYMOD, school
[20,25)	[70,75)	0	POLYMOD, school
[25,35)	[70,75)	0	POLYMOD, school
[35,45)	[70,75)	0	POLYMOD, school
[45,55)	[70,75)	0	POLYMOD, school
[55,65)	[70,75)	0.00542587	POLYMOD, school
[65,70)	[70,75)	0	POLYMOD, school
[70,75)	[70,75)	0	POLYMOD, school
[75,80)	[70,75)	0	POLYMOD, school
80+	[70,75)	0	POLYMOD, school
[0,5)	[75,80)	0	POLYMOD, school
[5,10)	[75,80)	0	POLYMOD, school
[10,15)	[75,80)	0	POLYMOD, school
[15,20)	[75,80)	0	POLYMOD, school
[20,25)	[75,80)	0	POLYMOD, school
[25,35)	[75,80)	0	POLYMOD, school
[35,45)	[75,80)	0	POLYMOD, school
[45,55)	[75,80)	0	POLYMOD, school
[55,65)	[75,80)	0.00542587	POLYMOD, school
[65,70)	[75,80)	0	POLYMOD, school
[70,75)	[75,80)	0	POLYMOD, school
[75,80)	[75,80)	0	POLYMOD, school
80+	[75,80)	0	POLYMOD, school
[0,5)	80+	0	POLYMOD, school
[5,10)	80+	0	POLYMOD, school
[10,15)	80+	0	POLYMOD, school
[15,20)	80+	0	POLYMOD, school
[20,25)	80+	0.00171064	POLYMOD, school
[25,35)	80+	0	POLYMOD, school
[35,45)	80+	0	POLYMOD, school
[45,55)	80+	0	POLYMOD, school
[55,65)	80+	0	POLYMOD, school
[65,70)	80+	0	POLYMOD, school
[70,75)	80+	0	POLYMOD, school
[75,80)	80+	0	POLYMOD, school
80+	80+	0	POLYMOD, school
[0,5)	[0,5)	0	Wave 1, school
[5,10)	[0,5)	0	Wave 1, school
[10,15)	[0,5)	0	Wave 1, school
[15,20)	[0,5)	0.00241173	Wave 1, school
[20,25)	[0,5)	0	Wave 1, school
[25,35)	[0,5)	0	Wave 1, school
[35,45)	[0,5)	0	Wave 1, school
[45,55)	[0,5)	0	Wave 1, school
[55,65)	[0,5)	0	Wave 1, school
[65,70)	[0,5)	0	Wave 1, school
[70,75)	[0,5)	0	Wave 1, school
[75,80)	[0,5)	0	Wave 1, school
80+	[0,5)	0	Wave 1, school
[0,5)	[5,10)	0	Wave 1, school
[5,10)	[5,10)	0	Wave 1, school
[10,15)	[5,10)	0.0193885	Wave 1, school
[15,20)	[5,10)	0	Wave 1, school
[20,25)	[5,10)	0	Wave 1, school
[25,35)	[5,10)	0.00981836	Wave 1, school
[35,45)	[5,10)	0	Wave 1, school
[45,55)	[5,10)	0	Wave 1, school
[55,65)	[5,10)	0	Wave 1, school
[65,70)	[5,10)	0	Wave 1, school
[70,75)	[5,10)	0	Wave 1, school
[75,80)	[5,10)	0	Wave 1, school
80+	[5,10)	0	Wave 1, school
[0,5)	[10,15)	0	Wave 1, school
[5,10)	[10,15)	0.0212936	Wave 1, school
[10,15)	[10,15)	0	Wave 1, school
[15,20)	[10,15)	0	Wave 1, school
[20,25)	[10,15)	0	Wave 1, school
[25,35)	[10,15)	0	Wave 1, school
[35,45)	[10,15)	0	Wave 1, school
[45,55)	[10,15)	0	Wave 1, school
[55,65)	[10,15)	0	Wave 1, school
[65,70)	[10,15)	0	Wave 1, school
[70,75)	[10,15)	0	Wave 1, school
[75,80)	[10,15)	0	Wave 1, school
80+	[10,15)	0	Wave 1, school
[0,5)	[15,20)	0.00304261	Wave 1, school
[5,10)	[15,20)	0	Wave 1, school
[10,15)	[15,20)	0	Wave 1, school
[15,20)	[15,20)	0.0494942	Wave 1, school
[20,25)	[15,20)	0.000635683	Wave 1, school
[25,35)	[15,20)	0	Wave 1, school
[35,45)	[15,20)	0	Wave 1, school
[45,55)	[15,20)	0	Wave 1, school
[55,65)	[15,20)	0	Wave 1, school
[65,70)	[15,20)	0	Wave 1, school
[70,75)	[15,20)	0	Wave 1, school
[75,80)	[15,20)	0	Wave 1, school
80+	[15,20)	0	Wave 1, school
[0,5)	[20,25)	0	Wave 1, school
[5,10)	[20,25)	0	Wave 1, school
[10,15)	[20,25)	0	Wave 1, school
[15,20)	[20,25)	0.000735023	Wave 1, school
[20,25)	[20,25)	0	Wave 1, school
[25,35)	[20,25)	0.000231816	Wave 1, school
[35,45)	[20,25)	0	Wave 1, school
[45,55)	[20,25)	0	Wave 1, school
[55,65)	[20,25)	0	Wave 1, school
[65,70)	[20,25)	0	Wave 1, school
[70,75)	[20,25)	0	Wave 1, school
[75,80)	[20,25)	0	Wave 1, school
80+	[20,25)	0	Wave 1, school
[0,5)	[25,35)	0	Wave 1, school
[5,10)	[25,35)	0.0262058	Wave 1, school
[10,15)	[25,35)	0	Wave 1, school
[15,20)	[25,35)	0	Wave 1, school
[20,25)	[25,35)	0.000456251	Wave 1, school
[25,35)	[25,35)	0.00216793	Wave 1, school
[35,45)	[25,35)	0	Wave 1, school
[45,55)	[25,35)	0	Wave 1, school
[55,65)	[25,35)	0	Wave 1, school
[65,70)	[25,35)	0	Wave 1, school
[70,75)	[25,35)	0	Wave 1, school
[75,80)	[25,35)	0	Wave 1, school
80+	[25,35)	0	Wave 1, school
[0,5)	[35,45)	0	Wave 1, school
[5,10)	[35,45)	0	Wave 1, school
[10,15)	[35,45)	0	Wave 1, school
[15,20)	[35,45)	0	Wave 1, school
[20,25)	[35,45)	0	Wave 1, school
[25,35)	[35,45)	0	Wave 1, school
[35,45)	[35,45)	0	Wave 1, school
[45,55)	[35,45)	0	Wave 1, school
[55,65)	[35,45)	0	Wave 1, school
[65,70)	[35,45)	0	Wave 1, school
[70,75)	[35,45)	0	Wave 1, school
[75,80)	[35,45)	0	Wave 1, school
80+	[35,45)	0	Wave 1, school
[0,5)	[45,55)	0	Wave 1, school
[5,10)	[45,55)	0	Wave 1, school
[10,15)	[45,55)	0	Wave 1, school
[15,20)	[45,55)	0	Wave 1, school
[20,25)	[45,55)	0	Wave 1, school
[25,35)	[45,55)	0	Wave 1, school
[35,45)	[45,55)	0	Wave 1, school
[45,55)	[45,55)	0.0014002	Wave 1, school
[55,65)	[45,55)	0	Wave 1, school
[65,70)	[45,55)	0	Wave 1, school
[70,75)	[45,55)	0	Wave 1, school
[75,80)	[45,55)	0	Wave 1, school
80+	[45,55)	0	Wave 1, school
[0,5)	[55,65)	0	Wave 1, school
[5,10)	[55,65)	0	Wave 1, school
[10,15)	[55,65)	0	Wave 1, school
[15,20)	[55,65)	0	Wave 1, school
[20,25)	[55,65)	0	Wave 1, school
[25,35)	[55,65)	0	Wave 1, school
[35,45)	[55,65)	0	Wave 1, school
[45,55)	[55,65)	0	Wave 1, school
[55,65)	[55,65)	0	Wave 1, school
[65,70)	[55,65)	0	Wave 1, school
[70,75)	[55,65)	0	Wave 1, school
[75,80)	[55,65)	0	Wave 1, school
80+	[55,65)	0	Wave 1, school
[0,5)	[65,70)	0	Wave 1, school
[5,10)	[65,70)	0	Wave 1, school
[10,15)	[65,70)	0	Wave 1, school
[15,20)	[65,70)	0	Wave 1, school
[20,25)	[65,70)	0	Wave 1, school
[25,35)	[65,70)	0	Wave 1, school
[35,45)	[65,70)	0	Wave 1, school
[45,55)	[65,70)	0	Wave 1, school
[55,65)	[65,70)	0	Wave 1, school
[65,70)	[65,70)	0	Wave 1, school
[70,75)	[65,70)	0	Wave 1, school
[75,80)	[65,70)	0	Wave 1, school
80+	[65,70)	0	Wave 1, school
[0,5)	[70,75)	0	Wave 1, school
[5,10)	[70,75)	0	Wave 1, school
[10,15)	[70,75)	0	Wave 1, school
[15,20)	[70,75)	0	Wave 1, school
[20,25)	[70,75)	0	Wave 1, school
[25,35)	[70,75)	0	Wave 1, school
[35,45)	[70,75)	0	Wave 1, school
[45,55)	[70,75)	0	Wave 1, school
[55,65)	[70,75)	0	Wave 1, school
[65,70)	[70,75)	0	Wave 1, school
[truncated: 3,071 more rows]

## Sheet: Scenerio 4, all contacts
participant's age	contact's age	contacts values	Studies/Settings
[0,5)	[0,5)	1.46067	POLYMOD, overall
[5,10)	[0,5)	0.688635	POLYMOD, overall
[10,15)	[0,5)	0.188119	POLYMOD, overall
[15,20)	[0,5)	0.189879	POLYMOD, overall
[20,25)	[0,5)	0.207917	POLYMOD, overall
[25,35)	[0,5)	0.444655	POLYMOD, overall
[35,45)	[0,5)	0.289455	POLYMOD, overall
[45,55)	[0,5)	0.197913	POLYMOD, overall
[55,65)	[0,5)	0.130346	POLYMOD, overall
[65,70)	[0,5)	0.090673	POLYMOD, overall
[70,75)	[0,5)	0.0855173	POLYMOD, overall
[75,80)	[0,5)	0.169144	POLYMOD, overall
80+	[0,5)	0.0566326	POLYMOD, overall
[0,5)	[5,10)	0.740744	POLYMOD, overall
[5,10)	[5,10)	2.09783	POLYMOD, overall
[10,15)	[5,10)	0.512453	POLYMOD, overall
[15,20)	[5,10)	0.249464	POLYMOD, overall
[20,25)	[5,10)	0.109003	POLYMOD, overall
[25,35)	[5,10)	0.28932	POLYMOD, overall
[35,45)	[5,10)	0.407856	POLYMOD, overall
[45,55)	[5,10)	0.174333	POLYMOD, overall
[55,65)	[5,10)	0.151803	POLYMOD, overall
[65,70)	[5,10)	0.13012	POLYMOD, overall
[70,75)	[5,10)	0.136776	POLYMOD, overall
[75,80)	[5,10)	0.155761	POLYMOD, overall
80+	[5,10)	0.0479159	POLYMOD, overall
[0,5)	[10,15)	0.222238	POLYMOD, overall
[5,10)	[10,15)	0.562806	POLYMOD, overall
[10,15)	[10,15)	3.19091	POLYMOD, overall
[15,20)	[10,15)	0.960528	POLYMOD, overall
[20,25)	[10,15)	0.149488	POLYMOD, overall
[25,35)	[10,15)	0.157959	POLYMOD, overall
[35,45)	[10,15)	0.604346	POLYMOD, overall
[45,55)	[10,15)	0.234136	POLYMOD, overall
[55,65)	[10,15)	0.124465	POLYMOD, overall
[65,70)	[10,15)	0.165471	POLYMOD, overall
[70,75)	[10,15)	0.0749363	POLYMOD, overall
[75,80)	[10,15)	0.0771981	POLYMOD, overall
80+	[10,15)	0.0601721	POLYMOD, overall
[0,5)	[15,20)	0.239549	POLYMOD, overall
[5,10)	[15,20)	0.292581	POLYMOD, overall
[10,15)	[15,20)	1.02575	POLYMOD, overall
[15,20)	[15,20)	3.64463	POLYMOD, overall
[20,25)	[15,20)	1.05431	POLYMOD, overall
[25,35)	[15,20)	0.295059	POLYMOD, overall
[35,45)	[15,20)	0.612795	POLYMOD, overall
[45,55)	[15,20)	0.569771	POLYMOD, overall
[55,65)	[15,20)	0.163685	POLYMOD, overall
[65,70)	[15,20)	0.142156	POLYMOD, overall
[70,75)	[15,20)	0.0968814	POLYMOD, overall
[75,80)	[15,20)	0.0759878	POLYMOD, overall
80+	[15,20)	0.0553233	POLYMOD, overall
[0,5)	[20,25)	0.303296	POLYMOD, overall
[5,10)	[20,25)	0.147821	POLYMOD, overall
[10,15)	[20,25)	0.184587	POLYMOD, overall
[15,20)	[20,25)	1.21907	POLYMOD, overall
[20,25)	[20,25)	2.25641	POLYMOD, overall
[25,35)	[20,25)	0.842991	POLYMOD, overall
[35,45)	[20,25)	0.37736	POLYMOD, overall
[45,55)	[20,25)	0.385645	POLYMOD, overall
[55,65)	[20,25)	0.221918	POLYMOD, overall
[65,70)	[20,25)	0.0856033	POLYMOD, overall
[70,75)	[20,25)	0.0975084	POLYMOD, overall
[75,80)	[20,25)	0.0412793	POLYMOD, overall
80+	[20,25)	0.180915	POLYMOD, overall
[0,5)	[25,35)	1.27662	POLYMOD, overall
[5,10)	[25,35)	0.772213	POLYMOD, overall
[10,15)	[25,35)	0.383882	POLYMOD, overall
[15,20)	[25,35)	0.671473	POLYMOD, overall
[20,25)	[25,35)	1.65914	POLYMOD, overall
[25,35)	[25,35)	2.65152	POLYMOD, overall
[35,45)	[25,35)	1.14938	POLYMOD, overall
[45,55)	[25,35)	1.00536	POLYMOD, overall
[55,65)	[25,35)	0.876507	POLYMOD, overall
[65,70)	[25,35)	0.547622	POLYMOD, overall
[70,75)	[25,35)	0.333165	POLYMOD, overall
[75,80)	[25,35)	0.465452	POLYMOD, overall
80+	[25,35)	0.292325	POLYMOD, overall
[0,5)	[35,45)	1.00109	POLYMOD, overall
[5,10)	[35,45)	1.31135	POLYMOD, overall
[10,15)	[35,45)	1.76927	POLYMOD, overall
[15,20)	[35,45)	1.67992	POLYMOD, overall
[20,25)	[35,45)	0.894684	POLYMOD, overall
[25,35)	[35,45)	1.38458	POLYMOD, overall
[35,45)	[35,45)	2.12179	POLYMOD, overall
[45,55)	[35,45)	1.37258	POLYMOD, overall
[55,65)	[35,45)	0.844225	POLYMOD, overall
[65,70)	[35,45)	0.914162	POLYMOD, overall
[70,75)	[35,45)	0.602202	POLYMOD, overall
[75,80)	[35,45)	0.515194	POLYMOD, overall
80+	[35,45)	0.377933	POLYMOD, overall
[0,5)	[45,55)	0.779257	POLYMOD, overall
[5,10)	[45,55)	0.638126	POLYMOD, overall
[10,15)	[45,55)	0.78035	POLYMOD, overall
[15,20)	[45,55)	1.77823	POLYMOD, overall
[20,25)	[45,55)	1.04092	POLYMOD, overall
[25,35)	[45,55)	1.37876	POLYMOD, overall
[35,45)	[45,55)	1.56262	POLYMOD, overall
[45,55)	[45,55)	2.14674	POLYMOD, overall
[55,65)	[45,55)	1.28685	POLYMOD, overall
[65,70)	[45,55)	0.695479	POLYMOD, overall
[70,75)	[45,55)	0.31609	POLYMOD, overall
[75,80)	[45,55)	0.593593	POLYMOD, overall
80+	[45,55)	0.429756	POLYMOD, overall
[0,5)	[55,65)	0.375441	POLYMOD, overall
[5,10)	[55,65)	0.406489	POLYMOD, overall
[10,15)	[55,65)	0.303465	POLYMOD, overall
[15,20)	[55,65)	0.373713	POLYMOD, overall
[20,25)	[55,65)	0.438189	POLYMOD, overall
[25,35)	[55,65)	0.879353	POLYMOD, overall
[35,45)	[55,65)	0.703092	POLYMOD, overall
[45,55)	[55,65)	0.941385	POLYMOD, overall
[55,65)	[55,65)	1.54375	POLYMOD, overall
[65,70)	[55,65)	1.0483	POLYMOD, overall
[70,75)	[55,65)	0.668512	POLYMOD, overall
[75,80)	[55,65)	0.359272	POLYMOD, overall
80+	[55,65)	0.683029	POLYMOD, overall
[0,5)	[65,70)	0.125436	POLYMOD, overall
[5,10)	[65,70)	0.167343	POLYMOD, overall
[10,15)	[65,70)	0.193768	POLYMOD, overall
[15,20)	[65,70)	0.15588	POLYMOD, overall
[20,25)	[65,70)	0.0811815	POLYMOD, overall
[25,35)	[65,70)	0.263868	POLYMOD, overall
[35,45)	[65,70)	0.365658	POLYMOD, overall
[45,55)	[65,70)	0.244356	POLYMOD, overall
[55,65)	[65,70)	0.503483	POLYMOD, overall
[65,70)	[65,70)	0.945946	POLYMOD, overall
[70,75)	[65,70)	0.701704	POLYMOD, overall
[75,80)	[65,70)	0.246015	POLYMOD, overall
80+	[65,70)	0.26655	POLYMOD, overall
[0,5)	[70,75)	0.122898	POLYMOD, overall
[5,10)	[70,75)	0.182735	POLYMOD, overall
[10,15)	[70,75)	0.0911588	POLYMOD, overall
[15,20)	[70,75)	0.11036	POLYMOD, overall
[20,25)	[70,75)	0.0960627	POLYMOD, overall
[25,35)	[70,75)	0.166768	POLYMOD, overall
[35,45)	[70,75)	0.250231	POLYMOD, overall
[45,55)	[70,75)	0.115371	POLYMOD, overall
[55,65)	[70,75)	0.333545	POLYMOD, overall
[65,70)	[70,75)	0.728954	POLYMOD, overall
[70,75)	[70,75)	0.818182	POLYMOD, overall
[75,80)	[70,75)	0.37148	POLYMOD, overall
80+	[70,75)	0.147351	POLYMOD, overall
[0,5)	[75,80)	0.153263	POLYMOD, overall
[5,10)	[75,80)	0.131208	POLYMOD, overall
[10,15)	[75,80)	0.0592111	POLYMOD, overall
[15,20)	[75,80)	0.0545767	POLYMOD, overall
[20,25)	[75,80)	0.025641	POLYMOD, overall
[25,35)	[75,80)	0.146899	POLYMOD, overall
[35,45)	[75,80)	0.134977	POLYMOD, overall
[45,55)	[75,80)	0.136604	POLYMOD, overall
[55,65)	[75,80)	0.113021	POLYMOD, overall
[65,70)	[75,80)	0.161138	POLYMOD, overall
[70,75)	[75,80)	0.234221	POLYMOD, overall
[75,80)	[75,80)	0.357143	POLYMOD, overall
80+	[75,80)	0.232349	POLYMOD, overall
[0,5)	80+	0.0700369	POLYMOD, overall
[5,10)	80+	0.0550885	POLYMOD, overall
[10,15)	80+	0.06299	POLYMOD, overall
[15,20)	80+	0.0542314	POLYMOD, overall
[20,25)	80+	0.153376	POLYMOD, overall
[25,35)	80+	0.125918	POLYMOD, overall
[35,45)	80+	0.13514	POLYMOD, overall
[45,55)	80+	0.134982	POLYMOD, overall
[55,65)	80+	0.293261	POLYMOD, overall
[65,70)	80+	0.238284	POLYMOD, overall
[70,75)	80+	0.126801	POLYMOD, overall
[75,80)	80+	0.317117	POLYMOD, overall
80+	80+	0.461538	POLYMOD, overall
[0,5)	[0,5)	0.217391	Wave 1, overall
[5,10)	[0,5)	0.253247	Wave 1, overall
[10,15)	[0,5)	0.130958	Wave 1, overall
[15,20)	[0,5)	0.0607789	Wave 1, overall
[20,25)	[0,5)	0.0524745	Wave 1, overall
[25,35)	[0,5)	0.181928	Wave 1, overall
[35,45)	[0,5)	0.18056	Wave 1, overall
[45,55)	[0,5)	0.0496912	Wave 1, overall
[55,65)	[0,5)	0.0150947	Wave 1, overall
[65,70)	[0,5)	0.0231218	Wave 1, overall
[70,75)	[0,5)	0.0207449	Wave 1, overall
[75,80)	[0,5)	0.0239917	Wave 1, overall
80+	[0,5)	0	Wave 1, overall
[0,5)	[5,10)	0.27241	Wave 1, overall
[5,10)	[5,10)	0.333333	Wave 1, overall
[10,15)	[5,10)	0.262401	Wave 1, overall
[15,20)	[5,10)	0.0723684	Wave 1, overall
[20,25)	[5,10)	0.0230437	Wave 1, overall
[25,35)	[5,10)	0.178071	Wave 1, overall
[35,45)	[5,10)	0.234123	Wave 1, overall
[45,55)	[5,10)	0.05407	Wave 1, overall
[55,65)	[5,10)	0.0269977	Wave 1, overall
[65,70)	[5,10)	0.0217548	Wave 1, overall
[70,75)	[5,10)	0.0190328	Wave 1, overall
[75,80)	[5,10)	0.0247319	Wave 1, overall
80+	[5,10)	0	Wave 1, overall
[0,5)	[10,15)	0.154709	Wave 1, overall
[5,10)	[10,15)	0.288185	Wave 1, overall
[10,15)	[10,15)	0.219178	Wave 1, overall
[15,20)	[10,15)	0.243404	Wave 1, overall
[20,25)	[10,15)	0.0448527	Wave 1, overall
[25,35)	[10,15)	0.0594725	Wave 1, overall
[35,45)	[10,15)	0.196898	Wave 1, overall
[45,55)	[10,15)	0.140253	Wave 1, overall
[55,65)	[10,15)	0.0590775	Wave 1, overall
[65,70)	[10,15)	0.0329491	Wave 1, overall
[70,75)	[10,15)	0.0168664	Wave 1, overall
[75,80)	[10,15)	0.01786	Wave 1, overall
80+	[10,15)	0.0130858	Wave 1, overall
[0,5)	[15,20)	0.076678	Wave 1, overall
[5,10)	[15,20)	0.0848766	Wave 1, overall
[10,15)	[15,20)	0.259933	Wave 1, overall
[15,20)	[15,20)	0.473684	Wave 1, overall
[20,25)	[15,20)	0.201483	Wave 1, overall
[25,35)	[15,20)	0.0474096	Wave 1, overall
[35,45)	[15,20)	0.104452	Wave 1, overall
[45,55)	[15,20)	0.206937	Wave 1, overall
[55,65)	[15,20)	0.078173	Wave 1, overall
[65,70)	[15,20)	0.0199549	Wave 1, overall
[70,75)	[15,20)	0.013861	Wave 1, overall
[75,80)	[15,20)	0.0219839	Wave 1, overall
80+	[15,20)	0.00536913	Wave 1, overall
[0,5)	[20,25)	0.0765466	Wave 1, overall
[5,10)	[20,25)	0.03125	Wave 1, overall
[10,15)	[20,25)	0.0553837	Wave 1, overall
[15,20)	[20,25)	0.232969	Wave 1, overall
[20,25)	[20,25)	0.771084	Wave 1, overall
[25,35)	[20,25)	0.105251	Wave 1, overall
[35,45)	[20,25)	0.0236531	Wave 1, overall
[45,55)	[20,25)	0.113764	Wave 1, overall
[55,65)	[20,25)	0.110957	Wave 1, overall
[65,70)	[20,25)	0.0174633	Wave 1, overall
[70,75)	[20,25)	0.011236	Wave 1, overall
[75,80)	[20,25)	0	Wave 1, overall
80+	[20,25)	0.0142115	Wave 1, overall
[0,5)	[25,35)	0.522322	Wave 1, overall
[5,10)	[25,35)	0.475283	Wave 1, overall
[10,15)	[25,35)	0.144534	Wave 1, overall
[15,20)	[25,35)	0.107891	Wave 1, overall
[20,25)	[25,35)	0.20715	Wave 1, overall
[25,35)	[25,35)	0.913295	Wave 1, overall
[35,45)	[25,35)	0.155918	Wave 1, overall
[45,55)	[25,35)	0.112321	Wave 1, overall
[55,65)	[25,35)	0.201031	Wave 1, overall
[65,70)	[25,35)	0.111915	Wave 1, overall
[70,75)	[25,35)	0.0510296	Wave 1, overall
[75,80)	[25,35)	0.0897437	Wave 1, overall
80+	[25,35)	0.00670967	Wave 1, overall
[0,5)	[35,45)	0.624471	Wave 1, overall
[5,10)	[35,45)	0.752761	Wave 1, overall
[10,15)	[35,45)	0.576434	Wave 1, overall
[15,20)	[35,45)	0.286347	Wave 1, overall
[20,25)	[35,45)	0.0560793	Wave 1, overall
[25,35)	[35,45)	0.187824	Wave 1, overall
[35,45)	[35,45)	0.737226	Wave 1, overall
[45,55)	[35,45)	0.18772	Wave 1, overall
[55,65)	[35,45)	0.174985	Wave 1, overall
[65,70)	[35,45)	0.159896	Wave 1, overall
[70,75)	[35,45)	0.114497	Wave 1, overall
[75,80)	[35,45)	0.0842926	Wave 1, overall
80+	[35,45)	0.0408264	Wave 1, overall
[0,5)	[45,55)	0.195652	Wave 1, overall
[5,10)	[45,55)	0.197917	Wave 1, overall
[10,15)	[45,55)	0.467447	Wave 1, overall
[15,20)	[45,55)	0.645842	Wave 1, overall
[20,25)	[45,55)	0.307066	Wave 1, overall
[25,35)	[45,55)	0.154039	Wave 1, overall
[35,45)	[45,55)	0.21371	Wave 1, overall
[45,55)	[45,55)	0.906383	Wave 1, overall
[55,65)	[45,55)	0.313578	Wave 1, overall
[65,70)	[45,55)	0.119667	Wave 1, overall
[70,75)	[45,55)	0.136522	Wave 1, overall
[75,80)	[45,55)	0.193289	Wave 1, overall
80+	[45,55)	0.0996468	Wave 1, overall
[0,5)	[55,65)	0.043478	Wave 1, overall
[5,10)	[55,65)	0.0722926	Wave 1, overall
[10,15)	[55,65)	0.14404	Wave 1, overall
[15,20)	[55,65)	0.178478	Wave 1, overall
[20,25)	[55,65)	0.21909	Wave 1, overall
[25,35)	[55,65)	0.201684	Wave 1, overall
[35,45)	[55,65)	0.145732	Wave 1, overall
[45,55)	[55,65)	0.229396	Wave 1, overall
[55,65)	[55,65)	0.958491	Wave 1, overall
[65,70)	[55,65)	0.25562	Wave 1, overall
[70,75)	[55,65)	0.0956146	Wave 1, overall
[75,80)	[55,65)	0.119411	Wave 1, overall
80+	[55,65)	0.085005	Wave 1, overall
[0,5)	[65,70)	0.0319865	Wave 1, overall
[5,10)	[65,70)	0.0279782	Wave 1, overall
[10,15)	[65,70)	0.0385836	Wave 1, overall
[15,20)	[65,70)	0.0218814	Wave 1, overall
[20,25)	[65,70)	0.0165613	Wave 1, overall
[25,35)	[65,70)	0.0539255	Wave 1, overall
[35,45)	[65,70)	0.0639573	Wave 1, overall
[45,55)	[65,70)	0.042045	Wave 1, overall
[55,65)	[65,70)	0.12277	Wave 1, overall
[65,70)	[65,70)	0.703704	Wave 1, overall
[70,75)	[65,70)	0.205434	Wave 1, overall
[75,80)	[65,70)	0.0824391	Wave 1, overall
80+	[65,70)	0.0186437	Wave 1, overall
[0,5)	[70,75)	0.0298128	Wave 1, overall
[5,10)	[70,75)	0.0254281	Wave 1, overall
[10,15)	[70,75)	0.0205177	Wave 1, overall
[15,20)	[70,75)	0.0157895	Wave 1, overall
[20,25)	[70,75)	0.0110694	Wave 1, overall
[25,35)	[70,75)	0.0255432	Wave 1, overall
[35,45)	[70,75)	0.0475764	Wave 1, overall
[45,55)	[70,75)	0.0498297	Wave 1, overall
[55,65)	[70,75)	0.0477055	Wave 1, overall
[65,70)	[70,75)	0.213412	Wave 1, overall
[70,75)	[70,75)	0.640449	Wave 1, overall
[75,80)	[70,75)	0.119515	Wave 1, overall
80+	[70,75)	0.0780968	Wave 1, overall
[0,5)	[75,80)	0.0217391	Wave 1, overall
[5,10)	[75,80)	0.0208333	Wave 1, overall
[10,15)	[75,80)	0.0136986	Wave 1, overall
[15,20)	[75,80)	0.0157895	Wave 1, overall
[20,25)	[75,80)	0	Wave 1, overall
[25,35)	[75,80)	0.0283235	Wave 1, overall
[35,45)	[75,80)	0.022084	Wave 1, overall
[45,55)	[75,80)	0.0444819	Wave 1, overall
[55,65)	[75,80)	0.0375645	Wave 1, overall
[65,70)	[75,80)	0.0539971	Wave 1, overall
[70,75)	[75,80)	0.0753549	Wave 1, overall
[75,80)	[75,80)	0.657143	Wave 1, overall
80+	[75,80)	0.062802	Wave 1, overall
[0,5)	80+	0	Wave 1, overall
[5,10)	80+	0	Wave 1, overall
[10,15)	80+	0.0136986	Wave 1, overall
[15,20)	80+	0.00526316	Wave 1, overall
[20,25)	80+	0.0120482	Wave 1, overall
[25,35)	80+	0.00289017	Wave 1, overall
[35,45)	80+	0.0145985	Wave 1, overall
[45,55)	80+	0.0312981	Wave 1, overall
[55,65)	80+	0.0364972	Wave 1, overall
[65,70)	80+	0.0166667	Wave 1, overall
[70,75)	80+	0.0672052	Wave 1, overall
[75,80)	80+	0.0857143	Wave 1, overall
80+	80+	0.818182	Wave 1, overall
[0,5)	[0,5)	0.444444	Wave 2, overall
[5,10)	[0,5)	0.243175	Wave 2, overall
[10,15)	[0,5)	0.109926	Wave 2, overall
[15,20)	[0,5)	0.0633302	Wave 2, overall
[20,25)	[0,5)	0.21546	Wave 2, overall
[25,35)	[0,5)	0.250016	Wave 2, overall
[35,45)	[0,5)	0.212905	Wave 2, overall
[45,55)	[0,5)	0.0318692	Wave 2, overall
[55,65)	[0,5)	0.0474958	Wave 2, overall
[65,70)	[0,5)	0.0743599	Wave 2, overall
[70,75)	[0,5)	0.0261782	Wave 2, overall
[75,80)	[0,5)	0	Wave 2, overall
80+	[0,5)	0.0454545	Wave 2, overall
[0,5)	[5,10)	0.261576	Wave 2, overall
[5,10)	[5,10)	0.682927	Wave 2, overall
[10,15)	[5,10)	0.230053	Wave 2, overall
[15,20)	[5,10)	0.140967	Wave 2, overall
[20,25)	[5,10)	0.0339926	Wave 2, overall
[25,35)	[5,10)	0.15953	Wave 2, overall
[35,45)	[5,10)	0.264105	Wave 2, overall
[45,55)	[5,10)	0.0667212	Wave 2, overall
[55,65)	[5,10)	0.0562446	Wave 2, overall
[65,70)	[5,10)	0.065058	Wave 2, overall
[70,75)	[5,10)	0.0319546	Wave 2, overall
[75,80)	[5,10)	0.073072	Wave 2, overall
80+	[5,10)	0.157578	Wave 2, overall
[0,5)	[10,15)	0.129863	Wave 2, overall
[5,10)	[10,15)	0.252658	Wave 2, overall
[10,15)	[10,15)	0.380952	Wave 2, overall
[15,20)	[10,15)	0.276273	Wave 2, overall
[20,25)	[10,15)	0.032137	Wave 2, overall
[25,35)	[10,15)	0.0527019	Wave 2, overall
[35,45)	[10,15)	0.181155	Wave 2, overall
[45,55)	[10,15)	0.169159	Wave 2, overall
[55,65)	[10,15)	0.0448463	Wave 2, overall
[65,70)	[10,15)	0.0237591	Wave 2, overall
[70,75)	[10,15)	0.0202228	Wave 2, overall
[75,80)	[10,15)	0.0103474	Wave 2, overall
80+	[10,15)	0.00758147	Wave 2, overall
[0,5)	[15,20)	0.0798966	Wave 2, overall
[5,10)	[15,20)	0.165332	Wave 2, overall
[10,15)	[15,20)	0.295034	Wave 2, overall
[15,20)	[15,20)	0.863636	Wave 2, overall
[20,25)	[15,20)	0.212016	Wave 2, overall
[25,35)	[15,20)	0.0468029	Wave 2, overall
[35,45)	[15,20)	0.0658712	Wave 2, overall
[45,55)	[15,20)	0.25421	Wave 2, overall
[55,65)	[15,20)	0.0845145	Wave 2, overall
[65,70)	[15,20)	0.0240216	Wave 2, overall
[70,75)	[15,20)	0.0334512	Wave 2, overall
[75,80)	[15,20)	0	Wave 2, overall
80+	[15,20)	0.00772829	Wave 2, overall
[0,5)	[20,25)	0.3143	Wave 2, overall
[5,10)	[20,25)	0.0460982	Wave 2, overall
[10,15)	[20,25)	0.0396825	Wave 2, overall
[15,20)	[20,25)	0.245148	Wave 2, overall
[20,25)	[20,25)	0.85	Wave 2, overall
[25,35)	[20,25)	0.203914	Wave 2, overall
[35,45)	[20,25)	0.087978	Wave 2, overall
[45,55)	[20,25)	0.122946	Wave 2, overall
[55,65)	[20,25)	0.131295	Wave 2, overall
[65,70)	[20,25)	0.033901	Wave 2, overall
[70,75)	[20,25)	0.0221574	Wave 2, overall
[75,80)	[20,25)	0.0281216	Wave 2, overall
80+	[20,25)	0.0098296	Wave 2, overall
[0,5)	[25,35)	0.717805	Wave 2, overall
[5,10)	[25,35)	0.425795	Wave 2, overall
[10,15)	[25,35)	0.12808	Wave 2, overall
[15,20)	[25,35)	0.106511	Wave 2, overall
[20,25)	[25,35)	0.401335	Wave 2, overall
[25,35)	[25,35)	1	Wave 2, overall
[35,45)	[25,35)	0.463503	Wave 2, overall
[45,55)	[25,35)	0.196055	Wave 2, overall
[55,65)	[25,35)	0.278584	Wave 2, overall
[65,70)	[25,35)	0.213597	Wave 2, overall
[70,75)	[25,35)	0.156734	Wave 2, overall
[75,80)	[25,35)	0.120349	Wave 2, overall
80+	[25,35)	0.15205	Wave 2, overall
[0,5)	[35,45)	0.736338	Wave 2, overall
[5,10)	[35,45)	0.849159	Wave 2, overall
[10,15)	[35,45)	0.530345	Wave 2, overall
[15,20)	[35,45)	0.18058	Wave 2, overall
[20,25)	[35,45)	0.208587	Wave 2, overall
[25,35)	[35,45)	0.55835	Wave 2, overall
[35,45)	[35,45)	0.919355	Wave 2, overall
[45,55)	[35,45)	0.505529	Wave 2, overall
[55,65)	[35,45)	0.375321	Wave 2, overall
[65,70)	[35,45)	0.457705	Wave 2, overall
[70,75)	[35,45)	0.24601	Wave 2, overall
[75,80)	[35,45)	0.237349	Wave 2, overall
80+	[35,45)	0.0563832	Wave 2, overall
[0,5)	[45,55)	0.125481	Wave 2, overall
[5,10)	[45,55)	0.244225	Wave 2, overall
[10,15)	[45,55)	0.563787	Wave 2, overall
[15,20)	[45,55)	0.793377	Wave 2, overall
[20,25)	[45,55)	0.331851	Wave 2, overall
[25,35)	[45,55)	0.268872	Wave 2, overall
[35,45)	[45,55)	0.575519	Wave 2, overall
[45,55)	[45,55)	1.11005	Wave 2, overall
[55,65)	[45,55)	0.541222	Wave 2, overall
[65,70)	[45,55)	0.262635	Wave 2, overall
[70,75)	[45,55)	0.283838	Wave 2, overall
[75,80)	[45,55)	0.309838	Wave 2, overall
80+	[45,55)	0.258477	Wave 2, overall
[0,5)	[55,65)	0.136805	Wave 2, overall
[5,10)	[55,65)	0.150608	Wave 2, overall
[10,15)	[55,65)	0.109342	Wave 2, overall
[15,20)	[55,65)	0.192956	Wave 2, overall
[20,25)	[55,65)	0.259248	Wave 2, overall
[25,35)	[55,65)	0.279489	Wave 2, overall
[35,45)	[55,65)	0.312577	Wave 2, overall
[45,55)	[55,65)	0.395928	Wave 2, overall
[55,65)	[55,65)	1.16393	Wave 2, overall
[65,70)	[55,65)	0.379573	Wave 2, overall
[70,75)	[55,65)	0.254777	Wave 2, overall
[75,80)	[55,65)	0.197493	Wave 2, overall
80+	[55,65)	0.303409	Wave 2, overall
[0,5)	[65,70)	0.102869	Wave 2, overall
[5,10)	[65,70)	0.0836693	Wave 2, overall
[10,15)	[65,70)	0.0278221	Wave 2, overall
[15,20)	[65,70)	0.0263407	Wave 2, overall
[20,25)	[65,70)	0.0321499	Wave 2, overall
[25,35)	[65,70)	0.10292	Wave 2, overall
[35,45)	[65,70)	0.183079	Wave 2, overall
[45,55)	[65,70)	0.0922767	Wave 2, overall
[55,65)	[65,70)	0.182303	Wave 2, overall
[65,70)	[65,70)	0.840816	Wave 2, overall
[70,75)	[65,70)	0.229372	Wave 2, overall
[75,80)	[65,70)	0.10556	Wave 2, overall
80+	[65,70)	0.0956784	Wave 2, overall
[0,5)	[70,75)	0.037621	Wave 2, overall
[5,10)	[70,75)	0.0426918	Wave 2, overall
[10,15)	[70,75)	0.0246007	Wave 2, overall
[15,20)	[70,75)	0.0381053	Wave 2, overall
[20,25)	[70,75)	0.0218289	Wave 2, overall
[25,35)	[70,75)	0.078454	Wave 2, overall
[35,45)	[70,75)	0.102224	Wave 2, overall
[45,55)	[70,75)	0.103599	Wave 2, overall
[55,65)	[70,75)	0.127117	Wave 2, overall
[65,70)	[70,75)	0.23828	Wave 2, overall
[70,75)	[70,75)	0.808219	Wave 2, overall
[75,80)	[70,75)	0.167455	Wave 2, overall
80+	[70,75)	0.0557154	Wave 2, overall
[0,5)	[75,80)	0	Wave 2, overall
[5,10)	[75,80)	0.0615535	Wave 2, overall
[10,15)	[75,80)	0.00793651	Wave 2, overall
[15,20)	[75,80)	0	Wave 2, overall
[20,25)	[75,80)	0.017468	Wave 2, overall
[25,35)	[75,80)	0.0379826	Wave 2, overall
[35,45)	[75,80)	0.0621836	Wave 2, overall
[45,55)	[75,80)	0.0713034	Wave 2, overall
[55,65)	[75,80)	0.0621278	Wave 2, overall
[65,70)	[75,80)	0.0691413	Wave 2, overall
[70,75)	[75,80)	0.105582	Wave 2, overall
[75,80)	[75,80)	0.676471	Wave 2, overall
80+	[75,80)	0.142428	Wave 2, overall
[0,5)	80+	0.0562132	Wave 2, overall
[5,10)	80+	0.181166	Wave 2, overall
[10,15)	80+	0.00793651	Wave 2, overall
[15,20)	80+	0.00757576	Wave 2, overall
[20,25)	80+	0.00833333	Wave 2, overall
[25,35)	80+	0.065495	Wave 2, overall
[35,45)	80+	0.0201613	Wave 2, overall
[45,55)	80+	0.0811853	Wave 2, overall
[55,65)	80+	0.130269	Wave 2, overall
[65,70)	80+	0.0855324	Wave 2, overall
[70,75)	80+	0.0479452	Wave 2, overall
[75,80)	80+	0.194391	Wave 2, overall
80+	80+	0.454545	Wave 2, overall
[0,5)	[0,5)	0.52381	Wave 3, overall
[5,10)	[0,5)	0.254679	Wave 3, overall
[10,15)	[0,5)	0.0514196	Wave 3, overall
[15,20)	[0,5)	0.131046	Wave 3, overall
[20,25)	[0,5)	0.0505011	Wave 3, overall
[25,35)	[0,5)	0.191902	Wave 3, overall
[35,45)	[0,5)	0.243665	Wave 3, overall
[45,55)	[0,5)	0.0633443	Wave 3, overall
[55,65)	[0,5)	0.0415035	Wave 3, overall
[65,70)	[0,5)	0.0595477	Wave 3, overall
[70,75)	[0,5)	0.0228967	Wave 3, overall
[75,80)	[0,5)	0	Wave 3, overall
80+	[0,5)	0	Wave 3, overall
[0,5)	[5,10)	0.273951	Wave 3, overall
[5,10)	[5,10)	0.933333	Wave 3, overall
[10,15)	[5,10)	0.320586	Wave 3, overall
[15,20)	[5,10)	0.0994737	Wave 3, overall
[20,25)	[5,10)	0.0301471	Wave 3, overall
[25,35)	[5,10)	0.135304	Wave 3, overall
[35,45)	[5,10)	0.215017	Wave 3, overall
[45,55)	[5,10)	0.0776276	Wave 3, overall
[55,65)	[5,10)	0.0727903	Wave 3, overall
[65,70)	[5,10)	0.0255222	Wave 3, overall
[70,75)	[5,10)	0.00632911	Wave 3, overall
[75,80)	[5,10)	0.0197855	Wave 3, overall
80+	[5,10)	0	Wave 3, overall
[0,5)	[10,15)	0.0607453	Wave 3, overall
[5,10)	[10,15)	0.352087	Wave 3, overall
[10,15)	[10,15)	0.288889	Wave 3, overall
[15,20)	[10,15)	0.336479	Wave 3, overall
[20,25)	[10,15)	0.187709	Wave 3, overall
[25,35)	[10,15)	0.0430568	Wave 3, overall
[35,45)	[10,15)	0.20047	Wave 3, overall
[45,55)	[10,15)	0.195312	Wave 3, overall
[55,65)	[10,15)	0.0543484	Wave 3, overall
[65,70)	[10,15)	0.0214896	Wave 3, overall
[70,75)	[10,15)	0.0309258	Wave 3, overall
[75,80)	[10,15)	0	Wave 3, overall
80+	[10,15)	0	Wave 3, overall
[0,5)	[15,20)	0.165326	Wave 3, overall
[5,10)	[15,20)	0.116667	Wave 3, overall
[10,15)	[15,20)	0.359328	Wave 3, overall
[15,20)	[15,20)	0.377778	Wave 3, overall
[20,25)	[15,20)	0.115313	Wave 3, overall
[25,35)	[15,20)	0.123365	Wave 3, overall
[35,45)	[15,20)	0.0961034	Wave 3, overall
[45,55)	[15,20)	0.221112	Wave 3, overall
[55,65)	[15,20)	0.0911717	Wave 3, overall
[65,70)	[15,20)	0.0303159	Wave 3, overall
[70,75)	[15,20)	0.0355912	Wave 3, overall
[75,80)	[15,20)	0	Wave 3, overall
80+	[15,20)	0	Wave 3, overall
[0,5)	[20,25)	0.073668	Wave 3, overall
[5,10)	[20,25)	0.0408831	Wave 3, overall
[10,15)	[20,25)	0.231782	Wave 3, overall
[15,20)	[20,25)	0.133333	Wave 3, overall
[20,25)	[20,25)	0.785714	Wave 3, overall
[25,35)	[20,25)	0.195908	Wave 3, overall
[35,45)	[20,25)	0.108285	Wave 3, overall
[45,55)	[20,25)	0.245588	Wave 3, overall
[55,65)	[20,25)	0.183278	Wave 3, overall
[65,70)	[20,25)	0.109224	Wave 3, overall
[70,75)	[20,25)	0.0371132	Wave 3, overall
[75,80)	[20,25)	0	Wave 3, overall
80+	[20,25)	0	Wave 3, overall
[0,5)	[25,35)	0.550957	Wave 3, overall
[5,10)	[25,35)	0.361136	Wave 3, overall
[10,15)	[25,35)	0.10464	Wave 3, overall
[15,20)	[25,35)	0.280744	Wave 3, overall
[20,25)	[25,35)	0.385578	Wave 3, overall
[25,35)	[25,35)	1	Wave 3, overall
[35,45)	[25,35)	0.221133	Wave 3, overall
[45,55)	[25,35)	0.229901	Wave 3, overall
[55,65)	[25,35)	0.332959	Wave 3, overall
[65,70)	[25,35)	0.347544	Wave 3, overall
[70,75)	[25,35)	0.143316	Wave 3, overall
[75,80)	[25,35)	0.189655	Wave 3, overall
80+	[25,35)	0.0120914	Wave 3, overall
[0,5)	[35,45)	0.842723	Wave 3, overall
[5,10)	[35,45)	0.691329	Wave 3, overall
[10,15)	[35,45)	0.58689	Wave 3, overall
[15,20)	[35,45)	0.263459	Wave 3, overall
[20,25)	[35,45)	0.256733	Wave 3, overall
[25,35)	[35,45)	0.266383	Wave 3, overall
[35,45)	[35,45)	0.747253	Wave 3, overall
[45,55)	[35,45)	0.300882	Wave 3, overall
[55,65)	[35,45)	0.326846	Wave 3, overall
[65,70)	[35,45)	0.487785	Wave 3, overall
[70,75)	[35,45)	0.308316	Wave 3, overall
[75,80)	[35,45)	0.158903	Wave 3, overall
80+	[35,45)	0.0768298	Wave 3, overall
[0,5)	[45,55)	0.24941	Wave 3, overall
[5,10)	[45,55)	0.284147	Wave 3, overall
[10,15)	[45,55)	0.650954	Wave 3, overall
[15,20)	[45,55)	0.69008	Wave 3, overall
[20,25)	[45,55)	0.66288	Wave 3, overall
[25,35)	[45,55)	0.315289	Wave 3, overall
[35,45)	[45,55)	0.342539	Wave 3, overall
[45,55)	[45,55)	0.948276	Wave 3, overall
[55,65)	[45,55)	0.496344	Wave 3, overall
[65,70)	[45,55)	0.260768	Wave 3, overall
[70,75)	[45,55)	0.14063	Wave 3, overall
[75,80)	[45,55)	0.29728	Wave 3, overall
80+	[45,55)	0.162917	Wave 3, overall
[0,5)	[55,65)	0.119545	Wave 3, overall
[5,10)	[55,65)	0.194913	Wave 3, overall
[10,15)	[55,65)	0.13251	Wave 3, overall
[15,20)	[55,65)	0.208156	Wave 3, overall
[20,25)	[55,65)	0.361891	Wave 3, overall
[25,35)	[55,65)	0.334041	Wave 3, overall
[35,45)	[55,65)	0.272206	Wave 3, overall
[45,55)	[55,65)	0.363097	Wave 3, overall
[55,65)	[55,65)	1.1519	Wave 3, overall
[65,70)	[55,65)	0.485365	Wave 3, overall
[70,75)	[55,65)	0.20264	Wave 3, overall
[75,80)	[55,65)	0.27396	Wave 3, overall
80+	[55,65)	0.0687915	Wave 3, overall
[0,5)	[65,70)	0.0823776	Wave 3, overall
[5,10)	[65,70)	0.0328233	Wave 3, overall
[10,15)	[65,70)	0.0251645	Wave 3, overall
[15,20)	[65,70)	0.0332428	Wave 3, overall
[20,25)	[65,70)	0.103582	Wave 3, overall
[25,35)	[65,70)	0.167462	Wave 3, overall
[35,45)	[65,70)	0.195111	Wave 3, overall
[45,55)	[65,70)	0.0916206	Wave 3, overall
[55,65)	[65,70)	0.233113	Wave 3, overall
[65,70)	[65,70)	0.773869	Wave 3, overall
[70,75)	[65,70)	0.275091	Wave 3, overall
[75,80)	[65,70)	0.655214	Wave 3, overall
80+	[65,70)	0.0393485	Wave 3, overall
[0,5)	[70,75)	0.0329052	Wave 3, overall
[5,10)	[70,75)	0.0084558	Wave 3, overall
[10,15)	[70,75)	0.0376208	Wave 3, overall
[15,20)	[70,75)	0.040543	Wave 3, overall
[20,25)	[70,75)	0.036563	Wave 3, overall
[25,35)	[70,75)	0.0717379	Wave 3, overall
[35,45)	[70,75)	0.128113	Wave 3, overall
[45,55)	[70,75)	0.0513292	Wave 3, overall
[55,65)	[70,75)	0.101104	Wave 3, overall
[65,70)	[70,75)	0.285774	Wave 3, overall
[70,75)	[70,75)	0.987342	Wave 3, overall
[75,80)	[70,75)	0.241147	Wave 3, overall
80+	[70,75)	0.0588387	Wave 3, overall
[0,5)	[75,80)	0	Wave 3, overall
[5,10)	[75,80)	0.0166667	Wave 3, overall
[10,15)	[75,80)	0	Wave 3, overall
[15,20)	[75,80)	0	Wave 3, overall
[20,25)	[75,80)	0	Wave 3, overall
[25,35)	[75,80)	0.059856	Wave 3, overall
[35,45)	[75,80)	0.0416314	Wave 3, overall
[45,55)	[75,80)	0.0684134	Wave 3, overall
[55,65)	[75,80)	0.0861832	Wave 3, overall
[65,70)	[75,80)	0.429161	Wave 3, overall
[70,75)	[75,80)	0.152045	Wave 3, overall
[75,80)	[75,80)	0.517241	Wave 3, overall
80+	[75,80)	0.264816	Wave 3, overall
[0,5)	80+	0	Wave 3, overall
[5,10)	80+	0	Wave 3, overall
[10,15)	80+	0	Wave 3, overall
[15,20)	80+	0	Wave 3, overall
[20,25)	80+	0	Wave 3, overall
[25,35)	80+	0.00520833	Wave 3, overall
[35,45)	80+	0.0274725	Wave 3, overall
[45,55)	80+	0.0511707	Wave 3, overall
[55,65)	80+	0.0295359	Wave 3, overall
[65,70)	80+	0.0351759	Wave 3, overall
[70,75)	80+	0.0506329	Wave 3, overall
[75,80)	80+	0.36143	Wave 3, overall
80+	80+	0.714286	Wave 3, overall
[0,5)	[0,5)	0.75	Wave 4, overall
[5,10)	[0,5)	0.37781	Wave 4, overall
[10,15)	[0,5)	0.0495984	Wave 4, overall
[15,20)	[0,5)	0.00707724	Wave 4, overall
[20,25)	[0,5)	0.0275365	Wave 4, overall
[25,35)	[0,5)	0.181632	Wave 4, overall
[35,45)	[0,5)	0.21356	Wave 4, overall
[45,55)	[0,5)	0.104782	Wave 4, overall
[55,65)	[0,5)	0.0186298	Wave 4, overall
[65,70)	[0,5)	0.0321419	Wave 4, overall
[70,75)	[0,5)	0.0169492	Wave 4, overall
[75,80)	[0,5)	0.0208333	Wave 4, overall
80+	[0,5)	0.00721974	Wave 4, overall
[0,5)	[5,10)	0.4064	Wave 4, overall
[5,10)	[5,10)	1.22581	Wave 4, overall
[10,15)	[5,10)	0.188372	Wave 4, overall
[15,20)	[5,10)	0.0505156	Wave 4, overall
[20,25)	[5,10)	0.0686418	Wave 4, overall
[25,35)	[5,10)	0.166453	Wave 4, overall
[35,45)	[5,10)	0.25013	Wave 4, overall
[45,55)	[5,10)	0.106416	Wave 4, overall
[55,65)	[5,10)	0.0531708	Wave 4, overall
[65,70)	[5,10)	0.0363839	Wave 4, overall
[70,75)	[5,10)	0.0181087	Wave 4, overall
[75,80)	[5,10)	0.0295639	Wave 4, overall
80+	[5,10)	0.014029	Wave 4, overall
[0,5)	[10,15)	0.0585939	Wave 4, overall
[5,10)	[10,15)	0.206882	Wave 4, overall
[10,15)	[10,15)	1.12644	Wave 4, overall
[15,20)	[10,15)	0.408207	Wave 4, overall
[20,25)	[10,15)	0.133632	Wave 4, overall
[25,35)	[10,15)	0.0821965	Wave 4, overall
[35,45)	[10,15)	0.199106	Wave 4, overall
[45,55)	[10,15)	0.176448	Wave 4, overall
[55,65)	[10,15)	0.0729477	Wave 4, overall
[65,70)	[10,15)	0.0504449	Wave 4, overall
[70,75)	[10,15)	0.0373079	Wave 4, overall
[75,80)	[10,15)	0.0224789	Wave 4, overall
80+	[10,15)	0.0109801	Wave 4, overall
[0,5)	[15,20)	0.00892857	Wave 4, overall
[5,10)	[15,20)	0.0592467	Wave 4, overall
[10,15)	[15,20)	0.435927	Wave 4, overall
[15,20)	[15,20)	0.62963	Wave 4, overall
[20,25)	[15,20)	0.229548	Wave 4, overall
[25,35)	[15,20)	0.0912084	Wave 4, overall
[35,45)	[15,20)	0.121966	Wave 4, overall
[45,55)	[15,20)	0.223751	Wave 4, overall
[55,65)	[15,20)	0.0697087	Wave 4, overall
[65,70)	[15,20)	0.0427905	Wave 4, overall
[70,75)	[15,20)	0.0325135	Wave 4, overall
[75,80)	[15,20)	0.0128918	Wave 4, overall
80+	[15,20)	0.0188914	Wave 4, overall
[0,5)	[20,25)	0.0401686	Wave 4, overall
[5,10)	[20,25)	0.0930866	Wave 4, overall
[10,15)	[20,25)	0.165008	Wave 4, overall
[15,20)	[20,25)	0.26542	Wave 4, overall
[20,25)	[20,25)	0.954128	Wave 4, overall
[25,35)	[20,25)	0.231022	Wave 4, overall
[35,45)	[20,25)	0.126171	Wave 4, overall
[45,55)	[20,25)	0.181019	Wave 4, overall
[55,65)	[20,25)	0.128831	Wave 4, overall
[65,70)	[20,25)	0.0610156	Wave 4, overall
[70,75)	[20,25)	0.0258426	Wave 4, overall
[75,80)	[20,25)	0	Wave 4, overall
80+	[20,25)	0.0162324	Wave 4, overall
[0,5)	[25,35)	0.521472	Wave 4, overall
[5,10)	[25,35)	0.444274	Wave 4, overall
[10,15)	[25,35)	0.199759	Wave 4, overall
[15,20)	[25,35)	0.207565	Wave 4, overall
[20,25)	[25,35)	0.454689	Wave 4, overall
[25,35)	[25,35)	1.05023	Wave 4, overall
[35,45)	[25,35)	0.2978	Wave 4, overall
[45,55)	[25,35)	0.281047	Wave 4, overall
[55,65)	[25,35)	0.311594	Wave 4, overall
[65,70)	[25,35)	0.189393	Wave 4, overall
[70,75)	[25,35)	0.116674	Wave 4, overall
[75,80)	[25,35)	0.137154	Wave 4, overall
80+	[25,35)	0.131802	Wave 4, overall
[0,5)	[35,45)	0.738606	Wave 4, overall
[5,10)	[35,45)	0.804227	Wave 4, overall
[10,15)	[35,45)	0.582898	Wave 4, overall
[15,20)	[35,45)	0.334358	Wave 4, overall
[20,25)	[35,45)	0.29914	Wave 4, overall
[25,35)	[35,45)	0.358739	Wave 4, overall
[35,45)	[35,45)	0.670732	Wave 4, overall
[45,55)	[35,45)	0.578074	Wave 4, overall
[55,65)	[35,45)	0.295339	Wave 4, overall
[65,70)	[35,45)	0.30283	Wave 4, overall
[70,75)	[35,45)	0.294223	Wave 4, overall
[75,80)	[35,45)	0.169107	Wave 4, overall
80+	[35,45)	0.284105	Wave 4, overall
[0,5)	[45,55)	0.412564	Wave 4, overall
[5,10)	[45,55)	0.389524	Wave 4, overall
[10,15)	[45,55)	0.588083	Wave 4, overall
[15,20)	[45,55)	0.698318	Wave 4, overall
[20,25)	[45,55)	0.488599	Wave 4, overall
[25,35)	[45,55)	0.38543	Wave 4, overall
[35,45)	[45,55)	0.658108	Wave 4, overall
[45,55)	[45,55)	0.792727	Wave 4, overall
[55,65)	[45,55)	0.468269	Wave 4, overall
[65,70)	[45,55)	0.291546	Wave 4, overall
[70,75)	[45,55)	0.36726	Wave 4, overall
[75,80)	[45,55)	0.240641	Wave 4, overall
80+	[45,55)	0.209986	Wave 4, overall
[0,5)	[55,65)	0.0536604	Wave 4, overall
[5,10)	[55,65)	0.142377	Wave 4, overall
[10,15)	[55,65)	0.177858	Wave 4, overall
[15,20)	[55,65)	0.159153	Wave 4, overall
[20,25)	[55,65)	0.254383	Wave 4, overall
[25,35)	[55,65)	0.312606	Wave 4, overall
[35,45)	[55,65)	0.245966	Wave 4, overall
[45,55)	[55,65)	0.342559	Wave 4, overall
[55,65)	[55,65)	0.925234	Wave 4, overall
[65,70)	[55,65)	0.465233	Wave 4, overall
[70,75)	[55,65)	0.180415	Wave 4, overall
[75,80)	[55,65)	0.282605	Wave 4, overall
80+	[55,65)	0.133441	Wave 4, overall
[0,5)	[65,70)	0.0444648	Wave 4, overall
[5,10)	[65,70)	0.0467922	Wave 4, overall
[10,15)	[65,70)	0.0590713	Wave 4, overall
[15,20)	[65,70)	0.0469217	Wave 4, overall
[20,25)	[65,70)	0.0578639	Wave 4, overall
[25,35)	[65,70)	0.0912578	Wave 4, overall
[35,45)	[65,70)	0.12113	Wave 4, overall
[45,55)	[65,70)	0.102434	Wave 4, overall
[55,65)	[65,70)	0.223444	Wave 4, overall
[65,70)	[65,70)	0.84345	Wave 4, overall
[70,75)	[65,70)	0.168603	Wave 4, overall
[75,80)	[65,70)	0.159144	Wave 4, overall
80+	[65,70)	0.0393126	Wave 4, overall
[0,5)	[70,75)	0.0243578	Wave 4, overall
[5,10)	[70,75)	0.0241935	Wave 4, overall
[10,15)	[70,75)	0.0453845	Wave 4, overall
[15,20)	[70,75)	0.037037	Wave 4, overall
[20,25)	[70,75)	0.0254595	Wave 4, overall
[25,35)	[70,75)	0.0584017	Wave 4, overall
[35,45)	[70,75)	0.122258	Wave 4, overall
[45,55)	[70,75)	0.134047	Wave 4, overall
[55,65)	[70,75)	0.0900157	Wave 4, overall
[65,70)	[70,75)	0.175151	Wave 4, overall
[70,75)	[70,75)	0.601695	Wave 4, overall
[75,80)	[70,75)	0.270497	Wave 4, overall
80+	[70,75)	0.09924	Wave 4, overall
[0,5)	[75,80)	0.0188773	Wave 4, overall
[5,10)	[75,80)	0.0249037	Wave 4, overall
[10,15)	[75,80)	0.0172414	Wave 4, overall
[15,20)	[75,80)	0.00925926	Wave 4, overall
[20,25)	[75,80)	0	Wave 4, overall
[25,35)	[75,80)	0.0432865	Wave 4, overall
[35,45)	[75,80)	0.0443048	Wave 4, overall
[45,55)	[75,80)	0.055379	Wave 4, overall
[55,65)	[75,80)	0.0889026	Wave 4, overall
[65,70)	[75,80)	0.104238	Wave 4, overall
[70,75)	[75,80)	0.170551	Wave 4, overall
[75,80)	[75,80)	0.75	Wave 4, overall
80+	[75,80)	0.0534253	Wave 4, overall
[0,5)	80+	0.00892857	Wave 4, overall
[5,10)	80+	0.016129	Wave 4, overall
[10,15)	80+	0.0114943	Wave 4, overall
[15,20)	80+	0.0185185	Wave 4, overall
[20,25)	80+	0.0137615	Wave 4, overall
[25,35)	80+	0.0567734	Wave 4, overall
[35,45)	80+	0.101589	Wave 4, overall
[45,55)	80+	0.0659545	Wave 4, overall
[55,65)	80+	0.0572932	Wave 4, overall
[65,70)	80+	0.0351438	Wave 4, overall
[70,75)	80+	0.0853998	Wave 4, overall
[75,80)	80+	0.0729167	Wave 4, overall
80+	80+	0.4	Wave 4, overall
[0,5)	[0,5)	0.393258	POLYMOD, home
[5,10)	[0,5)	0.194515	POLYMOD, home
[10,15)	[0,5)	0.107906	POLYMOD, home
[15,20)	[0,5)	0.0658339	POLYMOD, home
[20,25)	[0,5)	0.153999	POLYMOD, home
[25,35)	[0,5)	0.305024	POLYMOD, home
[35,45)	[0,5)	0.203625	POLYMOD, home
[45,55)	[0,5)	0.0768406	POLYMOD, home
[55,65)	[0,5)	0.0655607	POLYMOD, home
[65,70)	[0,5)	0.0338186	POLYMOD, home
[70,75)	[0,5)	0.042516	POLYMOD, home
[75,80)	[0,5)	0.0481145	POLYMOD, home
80+	[0,5)	0.0384615	POLYMOD, home
[0,5)	[5,10)	0.209234	POLYMOD, home
[5,10)	[5,10)	0.315217	POLYMOD, home
[10,15)	[5,10)	0.230274	POLYMOD, home
[15,20)	[5,10)	0.181962	POLYMOD, home
[20,25)	[5,10)	0.0446153	POLYMOD, home
[25,35)	[5,10)	0.202287	POLYMOD, home
[35,45)	[5,10)	0.257196	POLYMOD, home
[45,55)	[5,10)	0.0818578	POLYMOD, home
[55,65)	[5,10)	0.0840202	POLYMOD, home
[65,70)	[5,10)	0.0760426	POLYMOD, home
[70,75)	[5,10)	0.108301	POLYMOD, home
[75,80)	[5,10)	0.0778804	POLYMOD, home
80+	[5,10)	0.0431887	POLYMOD, home
[0,5)	[10,15)	0.127477	POLYMOD, home
[5,10)	[10,15)	0.252901	POLYMOD, home
[10,15)	[10,15)	0.490909	POLYMOD, home
[15,20)	[10,15)	0.295341	POLYMOD, home
[20,25)	[10,15)	0.0698149	POLYMOD, home
[25,35)	[10,15)	0.086508	POLYMOD, home
[35,45)	[10,15)	0.33821	POLYMOD, home
[45,55)	[10,15)	0.137489	POLYMOD, home
[55,65)	[10,15)	0.0690861	POLYMOD, home
[65,70)	[10,15)	0.104516	POLYMOD, home
[70,75)	[10,15)	0.0373655	POLYMOD, home
[75,80)	[10,15)	0.0534931	POLYMOD, home
80+	[10,15)	0.0514879	POLYMOD, home
[0,5)	[15,20)	0.0830553	POLYMOD, home
[5,10)	[15,20)	0.213413	POLYMOD, home
[10,15)	[15,20)	0.315397	POLYMOD, home
[15,20)	[15,20)	0.380165	POLYMOD, home
[20,25)	[15,20)	0.239691	POLYMOD, home
[25,35)	[15,20)	0.0550988	POLYMOD, home
[35,45)	[15,20)	0.256519	POLYMOD, home
[45,55)	[15,20)	0.216219	POLYMOD, home
[55,65)	[15,20)	0.0692581	POLYMOD, home
[65,70)	[15,20)	0.054186	POLYMOD, home
[70,75)	[15,20)	0.0448132	POLYMOD, home
[75,80)	[15,20)	0.0587277	POLYMOD, home
80+	[15,20)	0.042677	POLYMOD, home
[0,5)	[20,25)	0.224645	POLYMOD, home
[5,10)	[20,25)	0.0605038	POLYMOD, home
[10,15)	[20,25)	0.0862068	POLYMOD, home
[15,20)	[20,25)	0.277148	POLYMOD, home
[20,25)	[20,25)	0.615385	POLYMOD, home
[25,35)	[20,25)	0.221188	POLYMOD, home
[35,45)	[20,25)	0.128992	POLYMOD, home
[45,55)	[20,25)	0.184884	POLYMOD, home
[55,65)	[20,25)	0.108193	POLYMOD, home
[65,70)	[20,25)	0.0270323	POLYMOD, home
[70,75)	[20,25)	0.0260269	POLYMOD, home
[75,80)	[20,25)	0.0206396	POLYMOD, home
80+	[20,25)	0.0787881	POLYMOD, home
[0,5)	[25,35)	0.875733	POLYMOD, home
[5,10)	[25,35)	0.539918	POLYMOD, home
[10,15)	[25,35)	0.210237	POLYMOD, home
[15,20)	[25,35)	0.12539	POLYMOD, home
[20,25)	[25,35)	0.435334	POLYMOD, home
[25,35)	[25,35)	0.69697	POLYMOD, home
[35,45)	[25,35)	0.234994	POLYMOD, home
[45,55)	[25,35)	0.265328	POLYMOD, home
[55,65)	[25,35)	0.246599	POLYMOD, home
[65,70)	[25,35)	0.13611	POLYMOD, home
[70,75)	[25,35)	0.0681566	POLYMOD, home
[75,80)	[25,35)	0.215161	POLYMOD, home
80+	[25,35)	0.227483	POLYMOD, home
[0,5)	[35,45)	0.704243	POLYMOD, home
[5,10)	[35,45)	0.826946	POLYMOD, home
[10,15)	[35,45)	0.990135	POLYMOD, home
[15,20)	[35,45)	0.703225	POLYMOD, home
[20,25)	[35,45)	0.305827	POLYMOD, home
[25,35)	[35,45)	0.283081	POLYMOD, home
[35,45)	[35,45)	0.75641	POLYMOD, home
[45,55)	[35,45)	0.289636	POLYMOD, home
[55,65)	[35,45)	0.26233	POLYMOD, home
[65,70)	[35,45)	0.431786	POLYMOD, home
[70,75)	[35,45)	0.250964	POLYMOD, home
[75,80)	[35,45)	0.26322	POLYMOD, home
80+	[35,45)	0.169165	POLYMOD, home
[0,5)	[45,55)	0.30255	POLYMOD, home
[5,10)	[45,55)	0.299631	POLYMOD, home
[10,15)	[45,55)	0.458237	POLYMOD, home
[15,20)	[45,55)	0.674811	POLYMOD, home
[20,25)	[45,55)	0.49903	POLYMOD, home
[25,35)	[45,55)	0.363873	POLYMOD, home
[35,45)	[45,55)	0.329736	POLYMOD, home
[45,55)	[45,55)	0.706522	POLYMOD, home
[55,65)	[45,55)	0.329067	POLYMOD, home
[65,70)	[45,55)	0.173891	POLYMOD, home
[70,75)	[45,55)	0.0980927	POLYMOD, home
[75,80)	[45,55)	0.261518	POLYMOD, home
80+	[45,55)	0.223059	POLYMOD, home
[0,5)	[55,65)	0.188838	POLYMOD, home
[5,10)	[55,65)	0.224983	POLYMOD, home
[10,15)	[55,65)	0.168443	POLYMOD, home
[15,20)	[55,65)	0.158124	POLYMOD, home
[20,25)	[55,65)	0.213633	POLYMOD, home
[25,35)	[55,65)	0.247399	POLYMOD, home
[35,45)	[55,65)	0.218475	POLYMOD, home
[45,55)	[55,65)	0.240727	POLYMOD, home
[55,65)	[55,65)	0.73125	POLYMOD, home
[65,70)	[55,65)	0.441944	POLYMOD, home
[70,75)	[55,65)	0.0882842	POLYMOD, home
[75,80)	[55,65)	0.182592	POLYMOD, home
80+	[55,65)	0.40752	POLYMOD, home
[0,5)	[65,70)	0.0467843	POLYMOD, home
[5,10)	[65,70)	0.0977962	POLYMOD, home
[10,15)	[65,70)	0.122389	POLYMOD, home
[15,20)	[65,70)	0.0594173	POLYMOD, home
[20,25)	[65,70)	0.025636	POLYMOD, home
[25,35)	[65,70)	0.0655836	POLYMOD, home
[35,45)	[65,70)	0.172711	POLYMOD, home
[45,55)	[65,70)	0.0610965	POLYMOD, home
[55,65)	[65,70)	0.212259	POLYMOD, home
[65,70)	[65,70)	0.594595	POLYMOD, home
[70,75)	[65,70)	0.396306	POLYMOD, home
[75,80)	[65,70)	0.163489	POLYMOD, home
80+	[65,70)	0.153176	POLYMOD, home
[0,5)	[70,75)	0.0611003	POLYMOD, home
[5,10)	[70,75)	0.144692	POLYMOD, home
[10,15)	[70,75)	0.0454545	POLYMOD, home
[15,20)	[70,75)	0.051048	POLYMOD, home
[20,25)	[70,75)	0.025641	POLYMOD, home
[25,35)	[70,75)	0.0341162	POLYMOD, home
[35,45)	[70,75)	0.104282	POLYMOD, home
[45,55)	[70,75)	0.0358032	POLYMOD, home
[55,65)	[70,75)	0.0440482	POLYMOD, home
[65,70)	[70,75)	0.411697	POLYMOD, home
[70,75)	[70,75)	0.30303	POLYMOD, home
[75,80)	[70,75)	0.143521	POLYMOD, home
80+	[70,75)	0.0912826	POLYMOD, home
[0,5)	[75,80)	0.043597	POLYMOD, home
[5,10)	[75,80)	0.0656039	POLYMOD, home
[10,15)	[75,80)	0.0410293	POLYMOD, home
[15,20)	[75,80)	0.04218	POLYMOD, home
[20,25)	[75,80)	0.0128205	POLYMOD, home
[25,35)	[75,80)	0.0679057	POLYMOD, home
[35,45)	[75,80)	0.0689618	POLYMOD, home
[45,55)	[75,80)	0.0601834	POLYMOD, home
[55,65)	[75,80)	0.0574404	POLYMOD, home
[65,70)	[75,80)	0.107084	POLYMOD, home
[70,75)	[75,80)	0.0904908	POLYMOD, home
[75,80)	[75,80)	0.285714	POLYMOD, home
80+	[75,80)	0.116964	POLYMOD, home
[0,5)	80+	0.047565	POLYMOD, home
[5,10)	80+	0.0496537	POLYMOD, home
[10,15)	80+	0.0538991	POLYMOD, home
[15,20)	80+	0.0418347	POLYMOD, home
[20,25)	80+	0.0667949	POLYMOD, home
[25,35)	80+	0.0979875	POLYMOD, home
[35,45)	80+	0.0604896	POLYMOD, home
[45,55)	80+	0.0700608	POLYMOD, home
[55,65)	80+	0.17497	POLYMOD, home
[65,70)	80+	0.136933	POLYMOD, home
[70,75)	80+	0.0785522	POLYMOD, home
[75,80)	80+	0.159636	POLYMOD, home
80+	80+	0.307692	POLYMOD, home
[0,5)	[0,5)	0.195652	Wave 1, home
[5,10)	[0,5)	0.233037	Wave 1, home
[10,15)	[0,5)	0.112556	Wave 1, home
[15,20)	[0,5)	0.0555157	Wave 1, home
[20,25)	[0,5)	0.0524745	Wave 1, home
[25,35)	[0,5)	0.166784	Wave 1, home
[35,45)	[0,5)	0.159675	Wave 1, home
[45,55)	[0,5)	0.0496912	Wave 1, home
[55,65)	[0,5)	0.0150947	Wave 1, home
[65,70)	[0,5)	0.0231218	Wave 1, home
[70,75)	[0,5)	0.0207449	Wave 1, home
[75,80)	[0,5)	0.0239917	Wave 1, home
80+	[0,5)	0	Wave 1, home
[0,5)	[5,10)	0.250671	Wave 1, home
[5,10)	[5,10)	0.333333	Wave 1, home
[10,15)	[5,10)	0.210764	Wave 1, home
[15,20)	[5,10)	0.0618421	Wave 1, home
[20,25)	[5,10)	0.0153624	Wave 1, home
[25,35)	[5,10)	0.137313	Wave 1, home
[35,45)	[5,10)	0.211035	Wave 1, home
[45,55)	[5,10)	0.0426868	Wave 1, home
[55,65)	[5,10)	0.0251109	Wave 1, home
[65,70)	[5,10)	0.0136552	Wave 1, home
[70,75)	[5,10)	0.0190328	Wave 1, home
[75,80)	[5,10)	0.0123659	Wave 1, home
80+	[5,10)	0	Wave 1, home
[0,5)	[10,15)	0.13297	Wave 1, home
[5,10)	[10,15)	0.231473	Wave 1, home
[10,15)	[10,15)	0.205479	Wave 1, home
[15,20)	[10,15)	0.2189	Wave 1, home
[20,25)	[10,15)	0.0166408	Wave 1, home
[25,35)	[10,15)	0.0538358	Wave 1, home
[35,45)	[10,15)	0.181551	Wave 1, home
[45,55)	[10,15)	0.133942	Wave 1, home
[55,65)	[10,15)	0.0590775	Wave 1, home
[65,70)	[10,15)	0.0329491	Wave 1, home
[70,75)	[10,15)	0.0112484	Wave 1, home
[75,80)	[10,15)	0.01786	Wave 1, home
80+	[10,15)	0.0130858	Wave 1, home
[0,5)	[15,20)	0.070038	Wave 1, home
[5,10)	[15,20)	0.0725309	Wave 1, home
[10,15)	[15,20)	0.233765	Wave 1, home
[15,20)	[15,20)	0.378947	Wave 1, home
[20,25)	[15,20)	0.1561	Wave 1, home
[25,35)	[15,20)	0.0335332	Wave 1, home
[35,45)	[15,20)	0.0912033	Wave 1, home
[45,55)	[15,20)	0.190877	Wave 1, home
[55,65)	[15,20)	0.0666468	Wave 1, home
[65,70)	[15,20)	0.0162511	Wave 1, home
[70,75)	[15,20)	0.013861	Wave 1, home
[75,80)	[15,20)	0.0219839	Wave 1, home
80+	[15,20)	0	Wave 1, home
[0,5)	[20,25)	0.0765466	Wave 1, home
[5,10)	[20,25)	0.0208333	Wave 1, home
[10,15)	[20,25)	0.0205479	Wave 1, home
[15,20)	[20,25)	0.180494	Wave 1, home
[20,25)	[20,25)	0.590361	Wave 1, home
[25,35)	[20,25)	0.0688624	Wave 1, home
[35,45)	[20,25)	0.00619048	Wave 1, home
[45,55)	[20,25)	0.0827264	Wave 1, home
[55,65)	[20,25)	0.0813308	Wave 1, home
[65,70)	[20,25)	0.0119078	Wave 1, home
[70,75)	[20,25)	0.011236	Wave 1, home
[75,80)	[20,25)	0	Wave 1, home
80+	[20,25)	0.0142115	Wave 1, home
[0,5)	[25,35)	0.478843	Wave 1, home
[5,10)	[25,35)	0.366498	Wave 1, home
[10,15)	[25,35)	0.130835	Wave 1, home
[15,20)	[25,35)	0.0763124	Wave 1, home
[20,25)	[25,35)	0.135532	Wave 1, home
[25,35)	[25,35)	0.786127	Wave 1, home
[35,45)	[25,35)	0.0663342	Wave 1, home
[45,55)	[25,35)	0.0402638	Wave 1, home
[55,65)	[25,35)	0.144915	Wave 1, home
[65,70)	[25,35)	0.0841371	Wave 1, home
[70,75)	[25,35)	0.0285577	Wave 1, home
[75,80)	[25,35)	0.0326009	Wave 1, home
80+	[25,35)	0	Wave 1, home
[0,5)	[35,45)	0.552242	Wave 1, home
[5,10)	[35,45)	0.678527	Wave 1, home
[10,15)	[35,45)	0.531503	Wave 1, home
[15,20)	[35,45)	0.250026	Wave 1, home
[20,25)	[35,45)	0.014677	Wave 1, home
[25,35)	[35,45)	0.0799082	Wave 1, home
[35,45)	[35,45)	0.59854	Wave 1, home
[45,55)	[35,45)	0.076796	Wave 1, home
[55,65)	[35,45)	0.0846622	Wave 1, home
[65,70)	[35,45)	0.0937694	Wave 1, home
[70,75)	[35,45)	0.0776236	Wave 1, home
[75,80)	[35,45)	0.0278606	Wave 1, home
80+	[35,45)	0.0306198	Wave 1, home
[0,5)	[45,55)	0.195652	Wave 1, home
[5,10)	[45,55)	0.15625	Wave 1, home
[10,15)	[45,55)	0.446415	Wave 1, home
[15,20)	[45,55)	0.595719	Wave 1, home
[20,25)	[45,55)	0.223291	Wave 1, home
[25,35)	[45,55)	0.0552182	Wave 1, home
[35,45)	[45,55)	0.0874284	Wave 1, home
[45,55)	[45,55)	0.740426	Wave 1, home
[55,65)	[45,55)	0.197627	Wave 1, home
[65,70)	[45,55)	0.044093	Wave 1, home
[70,75)	[45,55)	0.085749	Wave 1, home
[75,80)	[45,55)	0.146227	Wave 1, home
80+	[45,55)	0.0541922	Wave 1, home
[0,5)	[55,65)	0.043478	Wave 1, home
[5,10)	[55,65)	0.0672403	Wave 1, home
[10,15)	[55,65)	0.14404	Wave 1, home
[15,20)	[55,65)	0.152162	Wave 1, home
[20,25)	[55,65)	0.160592	Wave 1, home
[25,35)	[55,65)	0.145386	Wave 1, home
[35,45)	[55,65)	0.0705089	Wave 1, home
[45,55)	[55,65)	0.144573	Wave 1, home
[55,65)	[55,65)	0.815094	Wave 1, home
[65,70)	[55,65)	0.19894	Wave 1, home
[70,75)	[55,65)	0.0543434	Wave 1, home
[75,80)	[55,65)	0.101417	Wave 1, home
80+	[55,65)	0.076216	Wave 1, home
[0,5)	[65,70)	0.0319865	Wave 1, home
[5,10)	[65,70)	0.0175615	Wave 1, home
[10,15)	[65,70)	0.0385836	Wave 1, home
[15,20)	[65,70)	0.0178201	Wave 1, home
[20,25)	[65,70)	0.0112927	Wave 1, home
[25,35)	[65,70)	0.0405409	Wave 1, home
[35,45)	[65,70)	0.0375071	Wave 1, home
[45,55)	[65,70)	0.015492	Wave 1, home
[55,65)	[65,70)	0.0955478	Wave 1, home
[65,70)	[65,70)	0.566667	Wave 1, home
[70,75)	[65,70)	0.168701	Wave 1, home
[75,80)	[65,70)	0.0596715	Wave 1, home
80+	[65,70)	0.0145007	Wave 1, home
[0,5)	[70,75)	0.0298128	Wave 1, home
[5,10)	[70,75)	0.0254281	Wave 1, home
[10,15)	[70,75)	0.0136835	Wave 1, home
[15,20)	[70,75)	0.0157895	Wave 1, home
[20,25)	[70,75)	0.0110694	Wave 1, home
[25,35)	[70,75)	0.0142947	Wave 1, home
[35,45)	[70,75)	0.0322547	Wave 1, home
[45,55)	[70,75)	0.0312978	Wave 1, home
[55,65)	[70,75)	0.0271139	Wave 1, home
[65,70)	[70,75)	0.175253	Wave 1, home
[70,75)	[70,75)	0.539326	Wave 1, home
[75,80)	[70,75)	0.0963186	Wave 1, home
80+	[70,75)	0.0650399	Wave 1, home
[0,5)	[75,80)	0.0217391	Wave 1, home
[5,10)	[75,80)	0.0104167	Wave 1, home
[10,15)	[75,80)	0.0136986	Wave 1, home
[15,20)	[75,80)	0.0157895	Wave 1, home
[20,25)	[75,80)	0	Wave 1, home
[25,35)	[75,80)	0.010289	Wave 1, home
[35,45)	[75,80)	0.00729927	Wave 1, home
[45,55)	[75,80)	0.0336514	Wave 1, home
[55,65)	[75,80)	0.0319042	Wave 1, home
[65,70)	[75,80)	0.0390845	Wave 1, home
[70,75)	[75,80)	0.0607296	Wave 1, home
[75,80)	[75,80)	0.542857	Wave 1, home
80+	[75,80)	0.052335	Wave 1, home
[0,5)	80+	0	Wave 1, home
[5,10)	80+	0	Wave 1, home
[10,15)	80+	0.0136986	Wave 1, home
[15,20)	80+	0	Wave 1, home
[20,25)	80+	0.0120482	Wave 1, home
[25,35)	80+	0	Wave 1, home
[35,45)	80+	0.0109489	Wave 1, home
[45,55)	80+	0.0170213	Wave 1, home
[55,65)	80+	0.0327236	Wave 1, home
[65,70)	80+	0.012963	Wave 1, home
[70,75)	80+	0.0559693	Wave 1, home
[75,80)	80+	0.0714286	Wave 1, home
80+	80+	0.545455	Wave 1, home
[0,5)	[0,5)	0.194444	Wave 2, home
[5,10)	[0,5)	0.165704	Wave 2, home
[10,15)	[0,5)	0.10199	Wave 2, home
[15,20)	[0,5)	0.0371696	Wave 2, home
[20,25)	[0,5)	0.0726058	Wave 2, home
[25,35)	[0,5)	0.174613	Wave 2, home
[35,45)	[0,5)	0.152651	Wave 2, home
[45,55)	[0,5)	0.0188945	Wave 2, home
[55,65)	[0,5)	0.03303	Wave 2, home
[65,70)	[0,5)	0.0622794	Wave 2, home
[70,75)	[0,5)	0.0165138	Wave 2, home
[75,80)	[0,5)	0	Wave 2, home
80+	[0,5)	0.0454545	Wave 2, home
[0,5)	[5,10)	0.178243	Wave 2, home
[5,10)	[5,10)	0.268293	Wave 2, home
[10,15)	[5,10)	0.196741	Wave 2, home
[15,20)	[5,10)	0.0595655	Wave 2, home
[20,25)	[5,10)	0.00833333	Wave 2, home
[25,35)	[5,10)	0.0957567	Wave 2, home
[35,45)	[5,10)	0.22949	Wave 2, home
[45,55)	[5,10)	0.0404936	Wave 2, home
[55,65)	[5,10)	0.0339291	Wave 2, home
[65,70)	[5,10)	0.0460931	Wave 2, home
[70,75)	[5,10)	0.018256	Wave 2, home
[75,80)	[5,10)	0.0585948	Wave 2, home
80+	[5,10)	0.157578	Wave 2, home
[0,5)	[10,15)	0.120487	Wave 2, home
[5,10)	[10,15)	0.216072	Wave 2, home
[10,15)	[10,15)	0.190476	Wave 2, home
[15,20)	[10,15)	0.201523	Wave 2, home
[20,25)	[10,15)	0.0128548	Wave 2, home
[25,35)	[10,15)	0.0328823	Wave 2, home
[35,45)	[10,15)	0.14327	Wave 2, home
[45,55)	[10,15)	0.157252	Wave 2, home
[55,65)	[10,15)	0.0427972	Wave 2, home
[65,70)	[10,15)	0.0217183	Wave 2, home
[70,75)	[10,15)	0.0133735	Wave 2, home
[75,80)	[10,15)	0.0103474	Wave 2, home
80+	[10,15)	0	Wave 2, home
[0,5)	[15,20)	0.0468928	Wave 2, home
[5,10)	[15,20)	0.0698608	Wave 2, home
[10,15)	[15,20)	0.215208	Wave 2, home
[15,20)	[15,20)	0.30303	Wave 2, home
[20,25)	[15,20)	0.152475	Wave 2, home
[25,35)	[15,20)	0.0301088	Wave 2, home
[35,45)	[15,20)	0.0550432	Wave 2, home
[45,55)	[15,20)	0.179171	Wave 2, home
[55,65)	[15,20)	0.0725108	Wave 2, home
[65,70)	[15,20)	0.00894957	Wave 2, home
[70,75)	[15,20)	0.0268008	Wave 2, home
[75,80)	[15,20)	0	Wave 2, home
80+	[15,20)	0.00772829	Wave 2, home
[0,5)	[20,25)	0.105913	Wave 2, home
[5,10)	[20,25)	0.011301	Wave 2, home
[10,15)	[20,25)	0.015873	Wave 2, home
[15,20)	[20,25)	0.176302	Wave 2, home
[20,25)	[20,25)	0.55	Wave 2, home
[25,35)	[20,25)	0.0448634	Wave 2, home
[35,45)	[20,25)	0.0156116	Wave 2, home
[45,55)	[20,25)	0.089373	Wave 2, home
[55,65)	[20,25)	0.079455	Wave 2, home
[65,70)	[20,25)	0.0236969	Wave 2, home
[70,75)	[20,25)	0.0153081	Wave 2, home
[75,80)	[20,25)	0	Wave 2, home
80+	[20,25)	0	Wave 2, home
[0,5)	[25,35)	0.501321	Wave 2, home
[5,10)	[25,35)	0.255581	Wave 2, home
[10,15)	[25,35)	0.0799128	Wave 2, home
[15,20)	[25,35)	0.0685193	Wave 2, home
[20,25)	[25,35)	0.0882984	Wave 2, home
[25,35)	[25,35)	0.601351	Wave 2, home
[35,45)	[25,35)	0.115527	Wave 2, home
[45,55)	[25,35)	0.0699467	Wave 2, home
[55,65)	[25,35)	0.151665	Wave 2, home
[65,70)	[25,35)	0.115012	Wave 2, home
[70,75)	[25,35)	0.0339464	Wave 2, home
[75,80)	[25,35)	0.0214089	Wave 2, home
80+	[25,35)	0.136364	Wave 2, home
[0,5)	[35,45)	0.527948	Wave 2, home
[5,10)	[35,45)	0.737864	Wave 2, home
[10,15)	[35,45)	0.419434	Wave 2, home
[15,20)	[35,45)	0.150896	Wave 2, home
[20,25)	[35,45)	0.0370136	Wave 2, home
[25,35)	[35,45)	0.139167	Wave 2, home
[35,45)	[35,45)	0.58871	Wave 2, home
[45,55)	[35,45)	0.118685	Wave 2, home
[55,65)	[35,45)	0.0860451	Wave 2, home
[65,70)	[35,45)	0.162033	Wave 2, home
[70,75)	[35,45)	0.121008	Wave 2, home
[75,80)	[35,45)	0.089605	Wave 2, home
80+	[35,45)	0.0451065	Wave 2, home
[0,5)	[45,55)	0.0743946	Wave 2, home
[5,10)	[45,55)	0.148222	Wave 2, home
[10,15)	[45,55)	0.524105	Wave 2, home
[15,20)	[45,55)	0.559184	Wave 2, home
[20,25)	[45,55)	0.241232	Wave 2, home
[25,35)	[45,55)	0.0959256	Wave 2, home
[35,45)	[45,55)	0.135116	Wave 2, home
[45,55)	[45,55)	0.641148	Wave 2, home
[55,65)	[45,55)	0.195991	Wave 2, home
[65,70)	[45,55)	0.068739	Wave 2, home
[70,75)	[45,55)	0.0738683	Wave 2, home
[75,80)	[45,55)	0.125507	Wave 2, home
80+	[45,55)	0.121622	Wave 2, home
[0,5)	[55,65)	0.0951381	Wave 2, home
[5,10)	[55,65)	0.090853	Wave 2, home
[10,15)	[55,65)	0.104346	Wave 2, home
[15,20)	[55,65)	0.165551	Wave 2, home
[20,25)	[55,65)	0.156888	Wave 2, home
[25,35)	[55,65)	0.152158	Wave 2, home
[35,45)	[55,65)	0.0716606	Wave 2, home
[45,55)	[55,65)	0.143376	Wave 2, home
[55,65)	[55,65)	0.754098	Wave 2, home
[65,70)	[55,65)	0.266589	Wave 2, home
[70,75)	[55,65)	0.095878	Wave 2, home
[75,80)	[55,65)	0.163245	Wave 2, home
80+	[55,65)	0.203182	Wave 2, home
[0,5)	[65,70)	0.0861566	Wave 2, home
[5,10)	[65,70)	0.059279	Wave 2, home
[10,15)	[65,70)	0.0254323	Wave 2, home
[15,20)	[65,70)	0.0098136	Wave 2, home
[20,25)	[65,70)	0.0224729	Wave 2, home
[25,35)	[65,70)	0.0554176	Wave 2, home
[35,45)	[65,70)	0.0648119	Wave 2, home
[45,55)	[65,70)	0.0241514	Wave 2, home
[55,65)	[65,70)	0.128038	Wave 2, home
[65,70)	[65,70)	0.604082	Wave 2, home
[70,75)	[65,70)	0.129287	Wave 2, home
[75,80)	[65,70)	0.0752755	Wave 2, home
80+	[65,70)	0.0523033	Wave 2, home
[0,5)	[70,75)	0.0237321	Wave 2, home
[5,10)	[70,75)	0.0243902	Wave 2, home
[10,15)	[70,75)	0.0162686	Wave 2, home
[15,20)	[70,75)	0.0305295	Wave 2, home
[20,25)	[70,75)	0.0150811	Wave 2, home
[25,35)	[70,75)	0.0169921	Wave 2, home
[35,45)	[70,75)	0.0502819	Wave 2, home
[45,55)	[70,75)	0.0269615	Wave 2, home
[55,65)	[70,75)	0.047837	Wave 2, home
[65,70)	[70,75)	0.134308	Wave 2, home
[70,75)	[70,75)	0.726027	Wave 2, home
[75,80)	[70,75)	0.124003	Wave 2, home
80+	[70,75)	0.0397967	Wave 2, home
[0,5)	[75,80)	0	Wave 2, home
[5,10)	[75,80)	0.0493584	Wave 2, home
[10,15)	[75,80)	0.00793651	Wave 2, home
[15,20)	[75,80)	0	Wave 2, home
[20,25)	[75,80)	0	Wave 2, home
[25,35)	[75,80)	0.00675676	Wave 2, home
[35,45)	[75,80)	0.0234759	Wave 2, home
[45,55)	[75,80)	0.0288831	Wave 2, home
[55,65)	[75,80)	0.051354	Wave 2, home
[65,70)	[75,80)	0.0493049	Wave 2, home
[70,75)	[75,80)	0.0781846	Wave 2, home
[75,80)	[75,80)	0.558824	Wave 2, home
80+	[75,80)	0.131653	Wave 2, home
[0,5)	80+	0.0562132	Wave 2, home
[5,10)	80+	0.181166	Wave 2, home
[10,15)	80+	0	Wave 2, home
[15,20)	80+	0.00757576	Wave 2, home
[20,25)	80+	0	Wave 2, home
[25,35)	80+	0.0587383	Wave 2, home
[35,45)	80+	0.016129	Wave 2, home
[45,55)	80+	0.0382003	Wave 2, home
[55,65)	80+	0.0872367	Wave 2, home
[65,70)	80+	0.0467568	Wave 2, home
[70,75)	80+	0.0342466	Wave 2, home
[75,80)	80+	0.179685	Wave 2, home
80+	80+	0.454545	Wave 2, home
[0,5)	[0,5)	0.47619	Wave 3, home
[5,10)	[0,5)	0.232545	Wave 3, home
[10,15)	[0,5)	0.0514196	Wave 3, home
[15,20)	[0,5)	0.0377453	Wave 3, home
[20,25)	[0,5)	0.0505011	Wave 3, home
[25,35)	[0,5)	0.136936	Wave 3, home
[35,45)	[0,5)	0.224402	Wave 3, home
[45,55)	[0,5)	0.0512501	Wave 3, home
[55,65)	[0,5)	0.0415035	Wave 3, home
[65,70)	[0,5)	0.0322864	Wave 3, home
[70,75)	[0,5)	0	Wave 3, home
[75,80)	[0,5)	0	Wave 3, home
80+	[0,5)	0	Wave 3, home
[0,5)	[5,10)	0.250141	Wave 3, home
[5,10)	[5,10)	0.533333	Wave 3, home
[10,15)	[5,10)	0.165849	Wave 3, home
[15,20)	[5,10)	0.0710526	Wave 3, home
[20,25)	[5,10)	0.0301471	Wave 3, home
[25,35)	[5,10)	0.110327	Wave 3, home
[35,45)	[5,10)	0.193971	Wave 3, home
[45,55)	[5,10)	0.0392996	Wave 3, home
[55,65)	[5,10)	0.0498983	Wave 3, home
[65,70)	[5,10)	0.0204971	Wave 3, home
[70,75)	[5,10)	0.00632911	Wave 3, home
[75,80)	[5,10)	0.0197855	Wave 3, home
80+	[5,10)	0	Wave 3, home
[0,5)	[10,15)	0.0607453	Wave 3, home
[5,10)	[10,15)	0.182145	Wave 3, home
[10,15)	[10,15)	0.222222	Wave 3, home
[15,20)	[10,15)	0.284456	Wave 3, home
[20,25)	[10,15)	0.0269951	Wave 3, home
[25,35)	[10,15)	0.0339129	Wave 3, home
[35,45)	[10,15)	0.133345	Wave 3, home
[45,55)	[10,15)	0.145766	Wave 3, home
[55,65)	[10,15)	0.0522386	Wave 3, home
[65,70)	[10,15)	0.0214896	Wave 3, home
[70,75)	[10,15)	0.0309258	Wave 3, home
[75,80)	[10,15)	0	Wave 3, home
80+	[10,15)	0	Wave 3, home
[0,5)	[15,20)	0.047619	Wave 3, home
[5,10)	[15,20)	0.0833333	Wave 3, home
[10,15)	[15,20)	0.303773	Wave 3, home
[15,20)	[15,20)	0.177778	Wave 3, home
[20,25)	[15,20)	0.0768754	Wave 3, home
[25,35)	[15,20)	0.0292947	Wave 3, home
[35,45)	[15,20)	0.0677319	Wave 3, home
[45,55)	[15,20)	0.195377	Wave 3, home
[55,65)	[15,20)	0.0820857	Wave 3, home
[65,70)	[15,20)	0.0227782	Wave 3, home
[70,75)	[15,20)	0.0355912	Wave 3, home
[75,80)	[15,20)	0	Wave 3, home
80+	[15,20)	0	Wave 3, home
[0,5)	[20,25)	0.073668	Wave 3, home
[5,10)	[20,25)	0.0408831	Wave 3, home
[10,15)	[20,25)	0.0333333	Wave 3, home
[15,20)	[20,25)	0.0888889	Wave 3, home
[20,25)	[20,25)	0.571429	Wave 3, home
[25,35)	[20,25)	0.0999694	Wave 3, home
[35,45)	[20,25)	0.00753179	Wave 3, home
[45,55)	[20,25)	0.0750464	Wave 3, home
[55,65)	[20,25)	0.0919414	Wave 3, home
[65,70)	[20,25)	0.0753192	Wave 3, home
[70,75)	[20,25)	0	Wave 3, home
[75,80)	[20,25)	0	Wave 3, home
80+	[20,25)	0	Wave 3, home
[0,5)	[25,35)	0.393147	Wave 3, home
[5,10)	[25,35)	0.294469	Wave 3, home
[10,15)	[25,35)	0.0824173	Wave 3, home
[15,20)	[25,35)	0.0666667	Wave 3, home
[20,25)	[25,35)	0.196756	Wave 3, home
[25,35)	[25,35)	0.604167	Wave 3, home
[35,45)	[25,35)	0.0510723	Wave 3, home
[45,55)	[25,35)	0.029559	Wave 3, home
[55,65)	[25,35)	0.148464	Wave 3, home
[65,70)	[25,35)	0.1317	Wave 3, home
[70,75)	[25,35)	0.0357216	Wave 3, home
[75,80)	[25,35)	0.0517241	Wave 3, home
80+	[25,35)	0	Wave 3, home
[0,5)	[35,45)	0.776101	Wave 3, home
[5,10)	[35,45)	0.623663	Wave 3, home
[10,15)	[35,45)	0.390377	Wave 3, home
[15,20)	[35,45)	0.185681	Wave 3, home
[20,25)	[35,45)	0.0178571	Wave 3, home
[25,35)	[35,45)	0.0615232	Wave 3, home
[35,45)	[35,45)	0.428571	Wave 3, home
[45,55)	[35,45)	0.0807931	Wave 3, home
[55,65)	[35,45)	0.0712301	Wave 3, home
[65,70)	[35,45)	0.177731	Wave 3, home
[70,75)	[35,45)	0.128277	Wave 3, home
[75,80)	[35,45)	0.0554547	Wave 3, home
80+	[35,45)	0.0460979	Wave 3, home
[0,5)	[45,55)	0.20179	Wave 3, home
[5,10)	[45,55)	0.143852	Wave 3, home
[10,15)	[45,55)	0.485821	Wave 3, home
[15,20)	[45,55)	0.609762	Wave 3, home
[20,25)	[45,55)	0.202562	Wave 3, home
[25,35)	[45,55)	0.0405375	Wave 3, home
[35,45)	[45,55)	0.0919788	Wave 3, home
[45,55)	[45,55)	0.511494	Wave 3, home
[55,65)	[45,55)	0.150653	Wave 3, home
[65,70)	[45,55)	0.0672495	Wave 3, home
[70,75)	[45,55)	0.0631372	Wave 3, home
[75,80)	[45,55)	0.151617	Wave 3, home
80+	[45,55)	0.126322	Wave 3, home
[0,5)	[55,65)	0.119545	Wave 3, home
[5,10)	[55,65)	0.133614	Wave 3, home
[10,15)	[55,65)	0.127366	Wave 3, home
[15,20)	[55,65)	0.187411	Wave 3, home
[20,25)	[55,65)	0.181543	Wave 3, home
[25,35)	[55,65)	0.148947	Wave 3, home
[35,45)	[55,65)	0.0593223	Wave 3, home
[45,55)	[55,65)	0.11021	Wave 3, home
[55,65)	[55,65)	0.637131	Wave 3, home
[65,70)	[55,65)	0.269969	Wave 3, home
[70,75)	[55,65)	0.103421	Wave 3, home
[75,80)	[55,65)	0.199239	Wave 3, home
80+	[55,65)	0.0343958	Wave 3, home
[0,5)	[65,70)	0.0446646	Wave 3, home
[5,10)	[65,70)	0.0263607	Wave 3, home
[10,15)	[65,70)	0.0251645	Wave 3, home
[15,20)	[65,70)	0.0249774	Wave 3, home
[20,25)	[65,70)	0.0714286	Wave 3, home
[25,35)	[65,70)	0.0634586	Wave 3, home
[35,45)	[65,70)	0.0710912	Wave 3, home
[45,55)	[65,70)	0.0236281	Wave 3, home
[55,65)	[65,70)	0.129662	Wave 3, home
[65,70)	[65,70)	0.603015	Wave 3, home
[70,75)	[65,70)	0.134562	Wave 3, home
[75,80)	[65,70)	0.0709042	Wave 3, home
80+	[65,70)	0.014053	Wave 3, home
[0,5)	[70,75)	0	Wave 3, home
[5,10)	[70,75)	0.0084558	Wave 3, home
[10,15)	[70,75)	0.0376208	Wave 3, home
[15,20)	[70,75)	0.040543	Wave 3, home
[20,25)	[70,75)	0	Wave 3, home
[25,35)	[70,75)	0.0178806	Wave 3, home
[35,45)	[70,75)	0.0533023	Wave 3, home
[45,55)	[70,75)	0.0230447	Wave 3, home
[55,65)	[70,75)	0.0516002	Wave 3, home
[65,70)	[70,75)	0.139787	Wave 3, home
[70,75)	[70,75)	0.721519	Wave 3, home
[75,80)	[70,75)	0.183753	Wave 3, home
80+	[70,75)	0.0367742	Wave 3, home
[0,5)	[75,80)	0	Wave 3, home
[5,10)	[75,80)	0.0166667	Wave 3, home
[10,15)	[75,80)	0	Wave 3, home
[15,20)	[75,80)	0	Wave 3, home
[20,25)	[75,80)	0	Wave 3, home
[25,35)	[75,80)	0.0163244	Wave 3, home
[35,45)	[75,80)	0.0145287	Wave 3, home
[45,55)	[75,80)	0.0348918	Wave 3, home
[55,65)	[75,80)	0.0626773	Wave 3, home
[65,70)	[75,80)	0.0464418	Wave 3, home
[70,75)	[75,80)	0.115858	Wave 3, home
[75,80)	[75,80)	0.482759	Wave 3, home
80+	[75,80)	0.0252652	Wave 3, home
[0,5)	80+	0	Wave 3, home
[5,10)	80+	0	Wave 3, home
[10,15)	80+	0	Wave 3, home
[15,20)	80+	0	Wave 3, home
[20,25)	80+	0	Wave 3, home
[25,35)	80+	0	Wave 3, home
[35,45)	80+	0.0164835	Wave 3, home
[45,55)	80+	0.0396764	Wave 3, home
[55,65)	80+	0.0147679	Wave 3, home
[65,70)	80+	0.0125628	Wave 3, home
[70,75)	80+	0.0316456	Wave 3, home
[75,80)	80+	0.0344828	Wave 3, home
80+	80+	0.571429	Wave 3, home
[0,5)	[0,5)	0.214286	Wave 4, home
[5,10)	[0,5)	0.230762	Wave 4, home
[10,15)	[0,5)	0.0266099	Wave 4, home
[15,20)	[0,5)	0.00707724	Wave 4, home
[20,25)	[0,5)	0.0275365	Wave 4, home
[25,35)	[0,5)	0.136008	Wave 4, home
[35,45)	[0,5)	0.155364	Wave 4, home
[45,55)	[0,5)	0.0176917	Wave 4, home
[55,65)	[0,5)	0.0108725	Wave 4, home
[65,70)	[0,5)	0.019298	Wave 4, home
[70,75)	[0,5)	0.0169492	Wave 4, home
[75,80)	[0,5)	0.0104167	Wave 4, home
80+	[0,5)	0.00721974	Wave 4, home
[0,5)	[5,10)	0.248223	Wave 4, home
[5,10)	[5,10)	0.370968	Wave 4, home
[10,15)	[5,10)	0.126114	Wave 4, home
[15,20)	[5,10)	0.0436396	Wave 4, home
[20,25)	[5,10)	0.0118935	Wave 4, home
[25,35)	[5,10)	0.0861461	Wave 4, home
[35,45)	[5,10)	0.186689	Wave 4, home
[45,55)	[5,10)	0.0701171	Wave 4, home
[55,65)	[5,10)	0.0394628	Wave 4, home
[65,70)	[5,10)	0.0190502	Wave 4, home
[70,75)	[5,10)	0	Wave 4, home
[75,80)	[5,10)	0.0199903	Wave 4, home
80+	[5,10)	0.0070145	Wave 4, home
[0,5)	[10,15)	0.0314361	Wave 4, home
[5,10)	[10,15)	0.138506	Wave 4, home
[10,15)	[10,15)	0.195402	Wave 4, home
[15,20)	[10,15)	0.225396	Wave 4, home
[20,25)	[10,15)	0.0369659	Wave 4, home
[25,35)	[10,15)	0.032944	Wave 4, home
[35,45)	[10,15)	0.134993	Wave 4, home
[45,55)	[10,15)	0.133245	Wave 4, home
[55,65)	[10,15)	0.0407884	Wave 4, home
[65,70)	[10,15)	0.0390317	Wave 4, home
[70,75)	[10,15)	0.0325835	Wave 4, home
[75,80)	[10,15)	0.00749297	Wave 4, home
80+	[10,15)	0	Wave 4, home
[0,5)	[15,20)	0.00892857	Wave 4, home
[5,10)	[15,20)	0.0511822	Wave 4, home
[10,15)	[15,20)	0.240702	Wave 4, home
[15,20)	[15,20)	0.342593	Wave 4, home
[20,25)	[15,20)	0.152228	Wave 4, home
[25,35)	[15,20)	0.0335446	Wave 4, home
[35,45)	[15,20)	0.0790437	Wave 4, home
[45,55)	[15,20)	0.174943	Wave 4, home
[55,65)	[15,20)	0.0488136	Wave 4, home
[65,70)	[15,20)	0.0184855	Wave 4, home
[70,75)	[15,20)	0.0243851	Wave 4, home
[75,80)	[15,20)	0.00644589	Wave 4, home
80+	[15,20)	0	Wave 4, home
[0,5)	[20,25)	0.0401686	Wave 4, home
[5,10)	[20,25)	0.016129	Wave 4, home
[10,15)	[20,25)	0.0456452	Wave 4, home
[15,20)	[20,25)	0.176017	Wave 4, home
[20,25)	[20,25)	0.697248	Wave 4, home
[25,35)	[20,25)	0.110969	Wave 4, home
[35,45)	[20,25)	0.0243313	Wave 4, home
[45,55)	[20,25)	0.0996005	Wave 4, home
[55,65)	[20,25)	0.0938508	Wave 4, home
[65,70)	[20,25)	0.0338144	Wave 4, home
[70,75)	[20,25)	0.00889348	Wave 4, home
[75,80)	[20,25)	0	Wave 4, home
80+	[20,25)	0	Wave 4, home
[0,5)	[25,35)	0.390483	Wave 4, home
[5,10)	[25,35)	0.229929	Wave 4, home
[10,15)	[25,35)	0.0800626	Wave 4, home
[15,20)	[25,35)	0.0763385	Wave 4, home
[20,25)	[25,35)	0.218404	Wave 4, home
[25,35)	[25,35)	0.547945	Wave 4, home
[35,45)	[25,35)	0.0646027	Wave 4, home
[45,55)	[25,35)	0.0670742	Wave 4, home
[55,65)	[25,35)	0.156814	Wave 4, home
[65,70)	[25,35)	0.0700172	Wave 4, home
[70,75)	[25,35)	0.0524667	Wave 4, home
[75,80)	[25,35)	0.0497696	Wave 4, home
80+	[25,35)	0.1053	Wave 4, home
[0,5)	[35,45)	0.53733	Wave 4, home
[5,10)	[35,45)	0.60025	Wave 4, home
[10,15)	[35,45)	0.395202	Wave 4, home
[15,20)	[35,45)	0.216691	Wave 4, home
[20,25)	[35,45)	0.0576871	Wave 4, home
[25,35)	[35,45)	0.0778224	Wave 4, home
[35,45)	[35,45)	0.353659	Wave 4, home
[45,55)	[35,45)	0.0695567	Wave 4, home
[55,65)	[35,45)	0.0855186	Wave 4, home
[65,70)	[35,45)	0.104838	Wave 4, home
[70,75)	[35,45)	0.122257	Wave 4, home
[75,80)	[35,45)	0.0753571	Wave 4, home
80+	[35,45)	0.0170525	Wave 4, home
[0,5)	[45,55)	0.0696588	Wave 4, home
[5,10)	[45,55)	0.256655	Wave 4, home
[10,15)	[45,55)	0.444092	Wave 4, home
[15,20)	[45,55)	0.54599	Wave 4, home
[20,25)	[45,55)	0.268837	Wave 4, home
[25,35)	[45,55)	0.0919863	Wave 4, home
[35,45)	[45,55)	0.0791867	Wave 4, home
[45,55)	[45,55)	0.48	Wave 4, home
[55,65)	[45,55)	0.170437	Wave 4, home
[65,70)	[45,55)	0.0992221	Wave 4, home
[70,75)	[45,55)	0.0892105	Wave 4, home
[75,80)	[45,55)	0.154439	Wave 4, home
80+	[45,55)	0.131042	Wave 4, home
[0,5)	[55,65)	0.0313167	Wave 4, home
[5,10)	[55,65)	0.105671	Wave 4, home
[10,15)	[55,65)	0.0994485	Wave 4, home
[15,20)	[55,65)	0.111447	Wave 4, home
[20,25)	[55,65)	0.185313	Wave 4, home
[25,35)	[55,65)	0.157323	Wave 4, home
[35,45)	[55,65)	0.0712221	Wave 4, home
[45,55)	[55,65)	0.124682	Wave 4, home
[55,65)	[55,65)	0.598131	Wave 4, home
[65,70)	[55,65)	0.231431	Wave 4, home
[70,75)	[55,65)	0.0970092	Wave 4, home
[75,80)	[55,65)	0.159146	Wave 4, home
80+	[55,65)	0.0826507	Wave 4, home
[0,5)	[65,70)	0.0266967	Wave 4, home
[5,10)	[65,70)	0.0244999	Wave 4, home
[10,15)	[65,70)	0.0457065	Wave 4, home
[15,20)	[65,70)	0.0202702	Wave 4, home
[20,25)	[65,70)	0.0320677	Wave 4, home
[25,35)	[65,70)	0.0337374	Wave 4, home
[35,45)	[65,70)	0.0419344	Wave 4, home
[45,55)	[65,70)	0.0348616	Wave 4, home
[55,65)	[65,70)	0.111153	Wave 4, home
[65,70)	[65,70)	0.578275	Wave 4, home
[70,75)	[65,70)	0.122813	Wave 4, home
[75,80)	[65,70)	0.113261	Wave 4, home
80+	[65,70)	0.0214432	Wave 4, home
[0,5)	[70,75)	0.0243578	Wave 4, home
[5,10)	[70,75)	0	Wave 4, home
[10,15)	[70,75)	0.0396374	Wave 4, home
[15,20)	[70,75)	0.0277778	Wave 4, home
[20,25)	[70,75)	0.00876162	Wave 4, home
[25,35)	[70,75)	0.0262625	Wave 4, home
[35,45)	[70,75)	0.0508008	Wave 4, home
[45,55)	[70,75)	0.0325613	Wave 4, home
[55,65)	[70,75)	0.0484014	Wave 4, home
[65,70)	[70,75)	0.127582	Wave 4, home
[70,75)	[70,75)	0.466102	Wave 4, home
[75,80)	[70,75)	0.230175	Wave 4, home
80+	[70,75)	0.089392	Wave 4, home
[0,5)	[75,80)	0.00943865	Wave 4, home
[5,10)	[75,80)	0.0168392	Wave 4, home
[10,15)	[75,80)	0.00574713	Wave 4, home
[15,20)	[75,80)	0.00462963	Wave 4, home
[20,25)	[75,80)	0	Wave 4, home
[25,35)	[75,80)	0.0157075	Wave 4, home
[35,45)	[75,80)	0.019743	Wave 4, home
[45,55)	[75,80)	0.0355412	Wave 4, home
[55,65)	[75,80)	0.0500646	Wave 4, home
[65,70)	[75,80)	0.0741852	Wave 4, home
[70,75)	[75,80)	0.145127	Wave 4, home
[75,80)	[75,80)	0.625	Wave 4, home
80+	[75,80)	0.0228966	Wave 4, home
[0,5)	80+	0.00892857	Wave 4, home
[5,10)	80+	0.00806452	Wave 4, home
[10,15)	80+	0	Wave 4, home
[15,20)	80+	0	Wave 4, home
[20,25)	80+	0	Wave 4, home
[25,35)	80+	0.0453578	Wave 4, home
[35,45)	80+	0.00609756	Wave 4, home
[45,55)	80+	0.0411591	Wave 4, home
[55,65)	80+	0.0354863	Wave 4, home
[65,70)	80+	0.0191693	Wave 4, home
[70,75)	80+	0.0769252	Wave 4, home
[75,80)	80+	0.03125	Wave 4, home
80+	80+	0.2	Wave 4, home
[0,5)	[0,5)	0.752809	POLYMOD, school
[5,10)	[0,5)	0.304405	POLYMOD, school
[10,15)	[0,5)	0	POLYMOD, school
[15,20)	[0,5)	0.0712495	POLYMOD, school
[20,25)	[0,5)	0	POLYMOD, school
[25,35)	[0,5)	0.0426721	POLYMOD, school
[35,45)	[0,5)	0.0275709	POLYMOD, school
[45,55)	[0,5)	0.0462679	POLYMOD, school
[55,65)	[0,5)	0.00195045	POLYMOD, school
[65,70)	[0,5)	0	POLYMOD, school
[70,75)	[0,5)	0	POLYMOD, school
[75,80)	[0,5)	0	POLYMOD, school
80+	[0,5)	0	POLYMOD, school
[0,5)	[5,10)	0.327439	POLYMOD, school
[5,10)	[5,10)	1.20652	POLYMOD, school
[10,15)	[5,10)	0.122101	POLYMOD, school
[15,20)	[5,10)	0.0525966	POLYMOD, school
[20,25)	[5,10)	0.0360683	POLYMOD, school
[25,35)	[5,10)	0.038119	POLYMOD, school
[35,45)	[5,10)	0.100652	POLYMOD, school
[45,55)	[5,10)	0.048969	POLYMOD, school
[55,65)	[5,10)	0.0103092	POLYMOD, school
[65,70)	[5,10)	0	POLYMOD, school
[70,75)	[5,10)	0.0040679	POLYMOD, school
[75,80)	[5,10)	0	POLYMOD, school
80+	[5,10)	0	POLYMOD, school
[0,5)	[10,15)	0	POLYMOD, school
[5,10)	[10,15)	0.134099	POLYMOD, school
[10,15)	[10,15)	1.80909	POLYMOD, school
[15,20)	[10,15)	0.340796	POLYMOD, school
[20,25)	[10,15)	0.00795466	POLYMOD, school
[25,35)	[10,15)	0.0130925	POLYMOD, school
[35,45)	[10,15)	0.104771	POLYMOD, school
[45,55)	[10,15)	0.0517124	POLYMOD, school
[55,65)	[10,15)	0.0261002	POLYMOD, school
[65,70)	[10,15)	0.00388166	POLYMOD, school
[70,75)	[10,15)	0	POLYMOD, school
[75,80)	[10,15)	0	POLYMOD, school
80+	[10,15)	0	POLYMOD, school
[0,5)	[15,20)	0.0898876	POLYMOD, school
[5,10)	[15,20)	0.0616874	POLYMOD, school
[10,15)	[15,20)	0.363938	POLYMOD, school
[15,20)	[15,20)	1.59504	POLYMOD, school
[20,25)	[15,20)	0.264933	POLYMOD, school
[25,35)	[15,20)	0.0236052	POLYMOD, school
[35,45)	[15,20)	0.147801	POLYMOD, school
[45,55)	[15,20)	0.174752	POLYMOD, school
[55,65)	[15,20)	0.00723963	POLYMOD, school
[65,70)	[15,20)	0.00753682	POLYMOD, school
[70,75)	[15,20)	0	POLYMOD, school
[75,80)	[15,20)	0	POLYMOD, school
80+	[15,20)	0	POLYMOD, school
[0,5)	[20,25)	0	POLYMOD, school
[5,10)	[20,25)	0.048913	POLYMOD, school
[10,15)	[20,25)	0.00982234	POLYMOD, school
[15,20)	[20,25)	0.306334	POLYMOD, school
[20,25)	[20,25)	0.529915	POLYMOD, school
[25,35)	[20,25)	0.125239	POLYMOD, school
[35,45)	[20,25)	0.01402	POLYMOD, school
[45,55)	[20,25)	0.0063331	POLYMOD, school
[55,65)	[20,25)	0.00865717	POLYMOD, school
[65,70)	[20,25)	0	POLYMOD, school
[70,75)	[20,25)	0	POLYMOD, school
[75,80)	[20,25)	0	POLYMOD, school
80+	[20,25)	0.0100816	POLYMOD, school
[0,5)	[25,35)	0.122513	POLYMOD, school
[5,10)	[25,35)	0.101742	POLYMOD, school
[10,15)	[25,35)	0.0318182	POLYMOD, school
[15,20)	[25,35)	0.053719	POLYMOD, school
[20,25)	[25,35)	0.24649	POLYMOD, school
[25,35)	[25,35)	0.257576	POLYMOD, school
[35,45)	[25,35)	0.0252162	POLYMOD, school
[45,55)	[25,35)	0.0110035	POLYMOD, school
[55,65)	[25,35)	0.0264293	POLYMOD, school
[65,70)	[25,35)	0	POLYMOD, school
[70,75)	[25,35)	0	POLYMOD, school
[75,80)	[25,35)	0	POLYMOD, school
80+	[25,35)	0	POLYMOD, school
[0,5)	[35,45)	0.0953547	POLYMOD, school
[5,10)	[35,45)	0.323621	POLYMOD, school
[10,15)	[35,45)	0.306724	POLYMOD, school
[15,20)	[35,45)	0.405182	POLYMOD, school
[20,25)	[35,45)	0.0332401	POLYMOD, school
[25,35)	[35,45)	0.0303761	POLYMOD, school
[35,45)	[35,45)	0.0448718	POLYMOD, school
[45,55)	[35,45)	0.0590243	POLYMOD, school
[55,65)	[35,45)	0	POLYMOD, school
[65,70)	[35,45)	0	POLYMOD, school
[70,75)	[35,45)	0	POLYMOD, school
[75,80)	[35,45)	0	POLYMOD, school
80+	[35,45)	0	POLYMOD, school
[0,5)	[45,55)	0.182174	POLYMOD, school
[5,10)	[45,55)	0.179245	POLYMOD, school
[10,15)	[45,55)	0.172352	POLYMOD, school
[15,20)	[45,55)	0.545392	POLYMOD, school
[20,25)	[45,55)	0.017094	POLYMOD, school
[25,35)	[45,55)	0.0150903	POLYMOD, school
[35,45)	[45,55)	0.0671962	POLYMOD, school
[45,55)	[45,55)	0.0434783	POLYMOD, school
[55,65)	[45,55)	0.0068396	POLYMOD, school
[65,70)	[45,55)	0.0154683	POLYMOD, school
[70,75)	[45,55)	0	POLYMOD, school
[75,80)	[45,55)	0	POLYMOD, school
80+	[45,55)	0	POLYMOD, school
[0,5)	[55,65)	0.00561798	POLYMOD, school
[5,10)	[55,65)	0.0276054	POLYMOD, school
[10,15)	[55,65)	0.0636364	POLYMOD, school
[15,20)	[55,65)	0.0165289	POLYMOD, school
[20,25)	[55,65)	0.017094	POLYMOD, school
[25,35)	[55,65)	0.0265152	POLYMOD, school
[35,45)	[55,65)	0	POLYMOD, school
[45,55)	[55,65)	0.00500347	POLYMOD, school
[55,65)	[55,65)	0.0125	POLYMOD, school
[65,70)	[55,65)	0.00650657	POLYMOD, school
[70,75)	[55,65)	0.00626333	POLYMOD, school
[75,80)	[55,65)	0.00993379	POLYMOD, school
80+	[55,65)	0	POLYMOD, school
[0,5)	[65,70)	0	POLYMOD, school
[5,10)	[65,70)	0	POLYMOD, school
[10,15)	[65,70)	0.00454545	POLYMOD, school
[15,20)	[65,70)	0.00826446	POLYMOD, school
[20,25)	[65,70)	0	POLYMOD, school
[25,35)	[65,70)	0	POLYMOD, school
[35,45)	[65,70)	0	POLYMOD, school
[45,55)	[65,70)	0.00543478	POLYMOD, school
[55,65)	[65,70)	0.003125	POLYMOD, school
[65,70)	[65,70)	0	POLYMOD, school
[70,75)	[65,70)	0	POLYMOD, school
[75,80)	[65,70)	0	POLYMOD, school
80+	[65,70)	0	POLYMOD, school
[0,5)	[70,75)	0	POLYMOD, school
[5,10)	[70,75)	0.00543478	POLYMOD, school
[10,15)	[70,75)	0	POLYMOD, school
[15,20)	[70,75)	0	POLYMOD, school
[20,25)	[70,75)	0	POLYMOD, school
[25,35)	[70,75)	0	POLYMOD, school
[35,45)	[70,75)	0	POLYMOD, school
[45,55)	[70,75)	0	POLYMOD, school
[55,65)	[70,75)	0.003125	POLYMOD, school
[65,70)	[70,75)	0	POLYMOD, school
[70,75)	[70,75)	0	POLYMOD, school
[75,80)	[70,75)	0	POLYMOD, school
80+	[70,75)	0	POLYMOD, school
[0,5)	[75,80)	0	POLYMOD, school
[5,10)	[75,80)	0	POLYMOD, school
[10,15)	[75,80)	0	POLYMOD, school
[15,20)	[75,80)	0	POLYMOD, school
[20,25)	[75,80)	0	POLYMOD, school
[25,35)	[75,80)	0	POLYMOD, school
[35,45)	[75,80)	0	POLYMOD, school
[45,55)	[75,80)	0	POLYMOD, school
[55,65)	[75,80)	0.003125	POLYMOD, school
[65,70)	[75,80)	0	POLYMOD, school
[70,75)	[75,80)	0	POLYMOD, school
[75,80)	[75,80)	0	POLYMOD, school
80+	[75,80)	0	POLYMOD, school
[0,5)	80+	0	POLYMOD, school
[5,10)	80+	0	POLYMOD, school
[10,15)	80+	0	POLYMOD, school
[15,20)	80+	0	POLYMOD, school
[20,25)	80+	0.00854701	POLYMOD, school
[25,35)	80+	0	POLYMOD, school
[35,45)	80+	0	POLYMOD, school
[45,55)	80+	0	POLYMOD, school
[55,65)	80+	0	POLYMOD, school
[65,70)	80+	0	POLYMOD, school
[70,75)	80+	0	POLYMOD, school
[75,80)	80+	0	POLYMOD, school
80+	80+	0	POLYMOD, school
[0,5)	[0,5)	0	Wave 1, school
[5,10)	[0,5)	0	Wave 1, school
[10,15)	[0,5)	0	Wave 1, school
[15,20)	[0,5)	0.00526316	Wave 1, school
[20,25)	[0,5)	0	Wave 1, school
[25,35)	[0,5)	0.00378594	Wave 1, school
[35,45)	[0,5)	0	Wave 1, school
[45,55)	[0,5)	0	Wave 1, school
[55,65)	[0,5)	0	Wave 1, school
[65,70)	[0,5)	0	Wave 1, school
[70,75)	[0,5)	0	Wave 1, school
[75,80)	[0,5)	0	Wave 1, school
80+	[0,5)	0	Wave 1, school
[0,5)	[5,10)	0	Wave 1, school
[5,10)	[5,10)	0	Wave 1, school
[10,15)	[5,10)	0.0094847	Wave 1, school
[15,20)	[5,10)	0	Wave 1, school
[20,25)	[5,10)	0	Wave 1, school
[25,35)	[5,10)	0.00780548	Wave 1, school
[35,45)	[5,10)	0	Wave 1, school
[45,55)	[5,10)	0	Wave 1, school
[55,65)	[5,10)	0	Wave 1, school
[65,70)	[5,10)	0	Wave 1, school
[70,75)	[5,10)	0	Wave 1, school
[75,80)	[5,10)	0	Wave 1, school
80+	[5,10)	0	Wave 1, school
[0,5)	[10,15)	0	Wave 1, school
[5,10)	[10,15)	0.0104167	Wave 1, school
[10,15)	[10,15)	0	Wave 1, school
[15,20)	[10,15)	0.00526316	Wave 1, school
[20,25)	[10,15)	0	Wave 1, school
[25,35)	[10,15)	0	Wave 1, school
[35,45)	[10,15)	0	Wave 1, school
[45,55)	[10,15)	0	Wave 1, school
[55,65)	[10,15)	0	Wave 1, school
[65,70)	[10,15)	0	Wave 1, school
[70,75)	[10,15)	0	Wave 1, school
[75,80)	[10,15)	0	Wave 1, school
80+	[10,15)	0	Wave 1, school
[0,5)	[15,20)	0.00663994	Wave 1, school
[5,10)	[15,20)	0	Wave 1, school
[10,15)	[15,20)	0.00562056	Wave 1, school
[15,20)	[15,20)	0.0526316	Wave 1, school
[20,25)	[15,20)	0.00455183	Wave 1, school
[25,35)	[15,20)	0	Wave 1, school
[35,45)	[15,20)	0	Wave 1, school
[45,55)	[15,20)	0	Wave 1, school
[55,65)	[15,20)	0	Wave 1, school
[65,70)	[15,20)	0	Wave 1, school
[70,75)	[15,20)	0	Wave 1, school
[75,80)	[15,20)	0	Wave 1, school
80+	[15,20)	0	Wave 1, school
[0,5)	[20,25)	0	Wave 1, school
[5,10)	[20,25)	0	Wave 1, school
[10,15)	[20,25)	0	Wave 1, school
[15,20)	[20,25)	0.00526316	Wave 1, school
[20,25)	[20,25)	0	Wave 1, school
[25,35)	[20,25)	0.00306078	Wave 1, school
[35,45)	[20,25)	0	Wave 1, school
[45,55)	[20,25)	0	Wave 1, school
[55,65)	[20,25)	0	Wave 1, school
[65,70)	[20,25)	0	Wave 1, school
[70,75)	[20,25)	0	Wave 1, school
[75,80)	[20,25)	0	Wave 1, school
80+	[20,25)	0	Wave 1, school
[0,5)	[25,35)	0.0108696	Wave 1, school
[5,10)	[25,35)	0.0208333	Wave 1, school
[10,15)	[25,35)	0	Wave 1, school
[15,20)	[25,35)	0	Wave 1, school
[20,25)	[25,35)	0.0060241	Wave 1, school
[25,35)	[25,35)	0.00578035	Wave 1, school
[35,45)	[25,35)	0	Wave 1, school
[45,55)	[25,35)	0	Wave 1, school
[55,65)	[25,35)	0	Wave 1, school
[65,70)	[25,35)	0	Wave 1, school
[70,75)	[25,35)	0	Wave 1, school
[75,80)	[25,35)	0	Wave 1, school
80+	[25,35)	0	Wave 1, school
[0,5)	[35,45)	0	Wave 1, school
[5,10)	[35,45)	0	Wave 1, school
[10,15)	[35,45)	0	Wave 1, school
[15,20)	[35,45)	0	Wave 1, school
[20,25)	[35,45)	0	Wave 1, school
[25,35)	[35,45)	0	Wave 1, school
[35,45)	[35,45)	0	Wave 1, school
[45,55)	[35,45)	0	Wave 1, school
[55,65)	[35,45)	0	Wave 1, school
[65,70)	[35,45)	0	Wave 1, school
[70,75)	[35,45)	0	Wave 1, school
[75,80)	[35,45)	0	Wave 1, school
80+	[35,45)	0	Wave 1, school
[0,5)	[45,55)	0	Wave 1, school
[5,10)	[45,55)	0	Wave 1, school
[10,15)	[45,55)	0	Wave 1, school
[15,20)	[45,55)	0	Wave 1, school
[20,25)	[45,55)	0	Wave 1, school
[25,35)	[45,55)	0	Wave 1, school
[35,45)	[45,55)	0	Wave 1, school
[45,55)	[45,55)	0.00425532	Wave 1, school
[55,65)	[45,55)	0	Wave 1, school
[65,70)	[45,55)	0	Wave 1, school
[70,75)	[45,55)	0	Wave 1, school
[75,80)	[45,55)	0	Wave 1, school
80+	[45,55)	0	Wave 1, school
[0,5)	[55,65)	0	Wave 1, school
[5,10)	[55,65)	0	Wave 1, school
[10,15)	[55,65)	0	Wave 1, school
[15,20)	[55,65)	0	Wave 1, school
[20,25)	[55,65)	0	Wave 1, school
[25,35)	[55,65)	0	Wave 1, school
[35,45)	[55,65)	0	Wave 1, school
[45,55)	[55,65)	0	Wave 1, school
[55,65)	[55,65)	0	Wave 1, school
[65,70)	[55,65)	0	Wave 1, school
[70,75)	[55,65)	0	Wave 1, school
[75,80)	[55,65)	0	Wave 1, school
80+	[55,65)	0	Wave 1, school
[0,5)	[65,70)	0	Wave 1, school
[5,10)	[65,70)	0	Wave 1, school
[10,15)	[65,70)	0	Wave 1, school
[15,20)	[65,70)	0	Wave 1, school
[20,25)	[65,70)	0	Wave 1, school
[25,35)	[65,70)	0	Wave 1, school
[35,45)	[65,70)	0	Wave 1, school
[45,55)	[65,70)	0	Wave 1, school
[55,65)	[65,70)	0	Wave 1, school
[65,70)	[65,70)	0	Wave 1, school
[70,75)	[65,70)	0	Wave 1, school
[75,80)	[65,70)	0	Wave 1, school
80+	[65,70)	0	Wave 1, school
[0,5)	[70,75)	0	Wave 1, school
[5,10)	[70,75)	0	Wave 1, school
[10,15)	[70,75)	0	Wave 1, school
[15,20)	[70,75)	0	Wave 1, school
[20,25)	[70,75)	0	Wave 1, school
[25,35)	[70,75)	0	Wave 1, school
[35,45)	[70,75)	0	Wave 1, school
[45,55)	[70,75)	0	Wave 1, school
[55,65)	[70,75)	0	Wave 1, school
[65,70)	[70,75)	0	Wave 1, school
[truncated: 3,071 more rows]
